# Supplementary material for: Legumes of the Sardinia Island: Knowledge on Symbiotic and Endophytic Bacteria and Interactive Software Tool for Plant Species Determination
Source: Plants (Basel). 2022 Jun 6;11(11):1521. doi: 10.3390/plants11111521 (PMC9183093; doi:10.3390/plants11111521)
Supplement: Supplementary file 1 [file plants-11-01521-s001.zip]

Archive with 6 entries (6 files):
- Document S1. English version Instructions for Botabase Keys.doc
- Document S2. Istruzioni versione Italiana per Botabase Keys.doc
- Table S1. Sardinian Fabaceae checklist.xlsx
- Table S2. Bacterial symbionts and endophytes by plant.xlsx
- Table S3. English version Botabase Keys for Legumes of Sardinia Island.xls
- Table S4. Versione italiana Botabase Keys per Leguminose Sardegna Rev.xls
