# Supplementary material for: Legumes of the Sardinia Island: Knowledge on Symbiotic and Endophytic Bacteria and Interactive Software Tool for Plant Species Determination
Source: Plants (Basel). 2022 Jun 6;11(11):1521. doi: 10.3390/plants11111521 (PMC9183093; doi:10.3390/plants11111521)
Supplement: Supplementary file 1 [file plants-11-01521-s001.zip › Table S1. Sardinian Fabaceae checklist.xlsx]

## Sheet: Foglio1
Taxa of Fabaceae reported as present in Sardinia. Cases of synonymy are resolved and indicated in the same line ( http://luirig.altervista.org/flora/taxa/floraindice.php )
Acacia caven (Molina) Molina (Vachellia caven (Molina) Seigler & Ebinger)
Acacia cultriformis A. Cunn. ex G. Don
Acacia cyanophylla Lindl. (Acacia saligna (Labill.) H. L.)
Acacia dealbata Link subsp. Dealbata
Acacia farnesiana (L.) Willd. (Vachellia farnesiana (L.) Wight & Arn)
Acacia karroo Hayne (Vachellia karroo (Hayne) Banfi & Galasso)
Acacia longifolia (Andrews) Willd.
Acacia mearnsii De Wild.
Acacia melanoxylon R. Br.
Acacia provincialis A. Camus
Acacia pycnantha Benth.
Acacia retinodes Schltdl.
Albizia julibrissin Durazz
Amorpha fruticosa L.
Anagyris foetida L.
Anthyllis barba-jovis L.
Anthyllis gerardi L. (Dorycnopsis gerardi (L.) Boiss.)
Anthyllis hermanniae L. subsp. ichnusae Brullo & Giusso
Anthyllis tetraphylla L. (Tripodion tetraphyllum (L.) Fourr.)
Anthyllis vulneraria subsp. maura (Beck) Maire
Anthyllis vulneraria subsp. rubriflora (DC.) Arcang.
Argyrolobium zanonii (Turra) P. W. Ball subsp. zanonii
Astragalus boeticus L.
Astragalus epiglottis L. subsp. epiglottis
Astragalus gennarii Bacch. & Brullo
Astragalus hamosus L.
Astragalus kamarinensis C. Brullo, Brullo, Giusso, Miniss. & Sciandr.
Astragalus maritimus Moris
Astragalus massiliensis (Mill.) Lam. (Astragalus tragacantha L.)
Astragalus sirinicus subsp. genargenteus (Moris) Arcang...
Astragalus tegulensis Bacch. & Brullo
Astragalus terraccianoi Vals.
Astragalus thermensis Vals.
Astragalus verrucosus Moris
Biserrula pelecinus L. (Astragalus pelecinus (L.) Barneby subsp. pelecinus)
Bituminaria bituminosa (L.) C. H. Stirt. (Psoralea bituminosa L.)
Bituminaria morisiana (Pignatti & Metlesics) Greuter (Psoralea morisiana Pign. et Metlesics)
Caesalpinia gilliesii (Hook.) D. Dietr.
Caesalpinia spinosa (Molina) Kuntze
Calicotome spinosa (L.) Link (Cytisus spinosus (L.) Lam.)
Calicotome villosa (Poir.) Link (Cytisus laniger DC.)
Ceratonia siliqua L.
Cercis siliquastrum L. subsp. siliquastrum
Cicer arietinum L.
Colutea arborescens L.
Coronilla emerus subsp. emeroides (Boiss. & Spruner) Holmboe (Hippocrepis emerus subsp. emeroides (Boiss. & Spruner) Lassen) Emerus major Mill. subsp. emeroides (Boiss. & Spruner) Soldano & F. Conti
Coronilla emerus L. subsp. Emerus (Hippocrepis emerus (L.) Lassen subsp. emerus) (Emerus major Mill. subsp. major)
Coronilla scorpioides (L.) W.D.J.Koch
Coronilla valentina subsp. glauca (L.) Batt.
Coronilla valentina L. subsp. Valentina
Cytisus scoparius (L.) Link subsp. scoparius (Sarothamnus scoparius (L.) W. D. J. Koch)
Cytisus villosus Pourr.
Dorycnium hirsutum (L.) Ser. (Lotus hirsutus L.)
Dorycnium pentaphyllum subsp. herbaceum (Vill.) Bonnier & Layens (Lotus herbaceus (Vill.) Jauzein
Dorycnium rectum (L.) Ser. (Lotus rectus L.)
Dorycnopsis gerardi (L.) Boiss. (Anthyllis gerardi L.)
Ervilia articulata (Hornem.) H.Schaef. (Vicia articulata Hornem.)
Ervilia hirsuta (L.) Opiz (Vicia hirsuta (L.) Gray)
Ervilia loiseleurii (M.Bieb.) H.Schaef. (Vicia loiseleurii (M.Bieb.) Litv.)
Erythrostemon gilliesii (Wall. ex Hook.) Klotzsch
Galega officinalis L.
Genista acanthoclada DC.
Genista aetnensis (Biv.) DC.
Genista arbusensis Vals.
Genista aspalathoides Lam.
Genista bocchierii Bacch., Brullo & Feoli Chiapella
Genista cadasonensis Vals.
Genista corsica (Loisel.) DC.
Genista desoleana Vals.
Genista ephedroides DC.
Genista ferox Poir.
Genista insularis subsp. fodinae Bacch., Brullo & Feoli Chiapella
Genista insularis Bacch., Brullo & Feoli Chiapella subsp. insularis
Genista linifolia L. (Teline linifolia (L.) Webb & Berthel.)
Genista monspessulana (L.) L. A. S. Johnson
Genista morisii Colla
Genista ovina Bacch., Brullo & Feoli Chiapella
Genista pichisermolliana Vals.
Genista salzmannii DC.
Genista sardoa Vals. (Genista acanthoclada subsp. sardoa Vals.)
Genista sulcitana Vals.
Genista toluensis Vals.
Genista valsecchiae Brullo & De Marco
Gleditsia triacanthos L.
Glycyrrhiza glabra L.
Hippocrepis ciliata Willd. (Hippocrepis multisiliquosa subsp. ciliata (Willd.) Maire)
Hippocrepis comosa L. subsp. comosa
Hippocrepis glauca Ten. (Hippocrepis comosa subsp. glauca (Ten.) Bonnier & Layens)
Hippocrepis multisiliquosa L.
Hippocrepis unisiliquosa subsp. biflora (Spreng.) O. BolÃ²s & Vigo (Hippocrepis biflora Spreng.)
Hymenocarpos circinnatus (L.) Savi (Hymenocarpus circinnatus (L.) Savi )
Lathyrus angulatus L.
Lathyrus annuus L.
Lathyrus aphaca L. subsp. aphaca
Lathyrus articulatus L. (Lathyrus clymenum L.)
Lathyrus cicera L.
Lathyrus cirrhosus Ser.
Lathyrus gorgoni Parl.
Lathyrus heterophyllus L.
Lathyrus hirsutus L.
Lathyrus latifolius L.
Lathyrus nissolia L.
Lathyrus ochrus (L.) DC.
Lathyrus odoratus L.
Lathyrus oleraceus Lam. subsp. biflorus (Raf.) H.Schaef., Coulot & Rabaute (Pisum sativum L. subsp. biflorum (Raf.) Soldano)
Lathyrus oleraceus Lam. subsp. oleraceus
Lathyrus pratensis L. subsp. pratensis
Lathyrus sativus L.
Lathyrus saxatilis (Vent.) Vis. (Vicia saxatilis (Vent.) Tropea)
Lathyrus sphaericus Retz.
Lathyrus sylvestris L. subsp. sylvestris
Lathyrus tingitanus L.
Lembotropis nigricans (L.) Griseb.
Lens culinaris Medik. (Vicia lens (L.) Coss. & Germ. subsp. lens)
Lens ervoides (Brign.) Grande (Vicia ervoides (Brign.) Hampe)
Lens nigricans (M. Bieb.) Godr. (Vicia nigricans (M.Bieb.) Coss. & Germ.)
Lotus alpinus (DC.) Ramond (Lotus corniculatus L. subsp. alpinus (DC.) Rothm.)
Lotus angustissimus L.
Lotus conimbricensis Brot.
Lotus corniculatus L. subsp. corniculatus
Lotus corniculatus subsp. preslii (Ten.) P. Fourn.
Lotus creticus L.
Lotus cytisoides L. subsp. conradiae Gamisans
Lotus edulis L.
Lotus hispidus DC.
Lotus ornithopodioides L.
Lotus parviflorus Desf.
Lotus subbiflorus Lag.
Lotus tenuis Willd. (Lotus glaber Mill., nom. rej.)
Lotus uliginosus Schkuhr
Lupinus albus L. subsp. albus
Lupinus albus subsp. graecus (Boiss. & Spruner) Franco & P. Silva
Lupinus angustifolius L. subsp. angustifolius
Lupinus cosentinii Guss. (Lupinus pilosus Murray), (Lupinus varius L.)
Lupinus luteus L.
Lupinus micranthus Guss. (Lupinus gussoneanus Agardh)
Medicago aculeata Willd. (Medicago doliata Carmign.)
Medicago arabica (L.) Huds.
Medicago arborea L.
Medicago coronata (L.) Bartal.
Medicago hispida Gaertn. (Medicago polymorpha L.)
Medicago intertexta subsp. ciliaris (L.) Ponert (Medicago ciliaris (L.) All.)
Medicago intertexta (L.) Mill. subsp. intertexta
Medicago littoralis Loisel.
Medicago lupulina L.
Medicago marina L.
Medicago minima (L.) Bartal. subsp. Minima
Medicago minima (L.) Bartal. subsp. recta (Willd.) Burn...
Medicago murex Willd. (Medicago lesinsii E. Small)
Medicago orbicularis (L.) Bartal.
Medicago praecox DC.
Medicago rigidula (L.) All.
Medicago rugosa Desr.
Medicago sativa L. subsp. Sativa
Medicago scutellata (L.) Mill.
Medicago soleirolii Duby
Medicago tenoreana Ser.
Medicago tornata subsp. helix (Willd.) Ooststr. & Reichg. (Medicago italica (Mill.) Fiori)
Medicago truncatula Gaertn.
Medicago tuberculata (Retz.) Willd. (Medicago turbinata (L.) All.)
Melilotus albus Medik. (Melilotus alba Medicus)( Trigonella alba (Medik.) Coulot & Rabaute)
Melilotus elegans Ser. (Trigonella elegans (Salzm. ex Ser.) Coulot & Rabaute)
Melilotus indicus (L.) All. (Melilotus indica (L.) All.) (Trigonella smalii Coulot & Rabaute)
Melilotus italicus (L.) Lam. (Melilotus italica (L.) Lam., Trigonella italica (L.) Coulot & Rabaute)
Melilotus messanensis (L.) All. (Trigonella sicula (Turra) Coulot & Rabaute, M. siculus (Vitman) B. D. Jacks.)
Melilotus neapolitanus auct. (Melilotus neapolitana auct., Trigonella wojciechowskii Coulot & Rabaute)
Melilotus officinalis (L.) Lam. (Trigonella officinalis (L.) Coulot & Rabaute)
Melilotus sulcatus Desf. (Melilotus sulcata Desf.) (Trigonella sulcata (Desf.) Coulot & Rabaute)
Onobrychis caput-galli Lam
Onobrychis viciifolia Scop
Ononis alba Poir. subsp. alba
Ononis alopecuroides L. subsp. exalopecuroides (G. Lòpez) Greuter & Burdet 4) Ononis biflora Desf.
Ononis breviflora DC. (Ononis viscosa subsp. breviflora (DC.) Nyman)
Ononis dentata Lowe (Ononis reclinata L.)
Ononis diffusa Ten.
Ononis minutissima L.
Ononis mitissima L.
Ononis natrix L. subsp. natrix
Ononis natrix subsp. ramosissima (Desf.) Batt.
Ononis ornithopodioides L.
Ononis pendula Desf. subsp. boissieri (Sirj.) Devesa
Ononis pusilla L. subsp. pusilla
Ononis sicula Guss.
Ononis spinosa subsp. antiquorum (L.) Arcang.
Ononis variegata L.
Ornithopus compressus L.
Ornithopus perpusillus L.
Ornithopus pinnatus (Mill.) Druce
Parasenegalia visco (Lorentz ex Griseb.) Seigler & Ebinge
Paraserianthes lophantha (Willd.) I.C.Nielsen subsp. lophantha
Parkinsonia aculeata L.
Phaseolus vulgaris L. subsp. vulgaris
Pisum sativum L. subsp. sativum
Retama monosperma (L.) Boiss. subsp. Monosperma
Robinia pseudacacia L. (Robinia pseudoacacia L.)
Scorpiurus muricatus L. (Scorpiurus subvillosus L.)
Scorpiurus vermiculatus L.
Senegalia visco (Lorentz ex Griseb.) Seigler & Ebinger
Senna corymbosa (Lam.) H.S. Irwin & Barneby
Sesbania punicea (Cav.) Benth.
Spartium junceum L.
Styphnolobium japonicum (L.) Schott (Sophora japonica L.)
Sulla capitata (Desf.) B.H. Choi & H. Ohashi (Hedysarum glomeratum Dietrich; Hedysarum spinosissimum L. var. capitatum Rouy)
Sulla coronaria (L.) Medik. (Hedysarum coronarium L.)
Sulla spinosissima (L.) B.H. Choi & H. Ohashi (Hedysarum spinosissimum L.)
Tara spinosa (Feuillée ex Molina) Britton & Rose
Teline monspessulana (L.) K. Koch (Genista monspessulana (L.) L. A. S. Johnson)
Tetragonolobus maritimus (L.) Roth (Lotus maritimus L.)
Tetragonolobus purpureus Moench (Lotus tetragonolobus L.)
Trifolium alexandrinum L.
Trifolium angustifolium L. subsp. angustifolium
Trifolium arvense L. subsp. arvense
Trifolium bocconei Savi
Trifolium campestre Schreb.
Trifolium cernuum Brot.
Trifolium cherleri L.
Trifolium clusii Godr. & Gren.
Trifolium diffusum Ehrh.
Trifolium dubium Sibth.
Trifolium fragiferum L. subsp. fragiferum
Trifolium glomeratum L.
Trifolium hirtum All.
Trifolium hybridum L.
Trifolium incarnatum L. subsp. Incarnatum
Trifolium incarnatum subsp. molinerii (Hornem.) Syme
Trifolium lappaceum L.
Trifolium leucanthum M. Bieb.
Trifolium ligusticum Loisel.
Trifolium michelianum Savi
Trifolium micranthum Viv.
Trifolium nigrescens Viv. subsp. nigrescens
Trifolium ochroleucon Huds. (Trifolium ochroleucum Huds.)
Trifolium ornithopodioides L.
Trifolium phleoides Willd.
Trifolium pratense L.
Trifolium repens subsp. prostratum Nyman
Trifolium resupinatum L.
Trifolium scabrum L. subsp. scabrum
Trifolium spumosum L.
Trifolium squamosum L. (Trifolium maritimum Huds. )
Trifolium squarrosum L.
Trifolium stellatum L.
Trifolium striatum L. subsp. striatum
Trifolium strictum L.
Trifolium subterraneum L. subsp. oxaloides Nyman
Trifolium subterraneum L. subsp. subterraneum
Trifolium subterraneum subsp. yanninicum Katzn. & F. H. W. Morley
Trifolium suffocatum L.
Trifolium tomentosum L.
Trifolium vesiculosum Savi
Trigonella foenum-graecum L.
Trigonella gladiata M. Bieb.
Trigonella infesta (Guss.) Coulot & Rabaute
Trigonella maritima Poir.
Trigonella monspeliaca (Medicago monspeliaca (L.) Trautv.)L.
Trigonella segetalis (Brot.) Coulot & Rabaute (Melilotus segetalis (Brot.) Ser.)
Vicia altissima Desf.
Vicia benghalensis L. (Vicia atropurpurea Desf.)
Vicia bithynica (L.) L.
Vicia calcarata Desf. subsp. Calcarata
Vicia cracca subsp. incana (Gouan) Rouy
Vicia disperma DC. () Vicia parviflora Cav.)
Vicia eriocarpa (Hausskn.) Halácsy (Vicia villosa Roth subsp. eriocarpa (Hausskn.) P.W.Ball)
Vicia faba L.
Vicia glauca C. Presl subsp. Glauca
Vicia hybrida L.
Vicia lathyroides L. subsp. lathyroides
Vicia leucantha Biv.
Vicia lutea L. subsp. Lutea
Vicia lutea subsp. vestita (Boiss.) Rouy
Vicia macrocarpa (Moris) Bertol. (Vicia sativa subsp. macrocarpa (Moris) Arcang.)
Vicia monantha subsp. calcarata (Desf.) Romero Zarco
Vicia narbonensis L. subsp. Narbonensis
Vicia nigricans (M.Bieb.) Coss. & Germ.
Vicia peregrina L.
Vicia pubescens (DC.) Link (Ervum pubescens DC. )
Vicia sativa subsp. amphicarpa (Dorthes) Asch.
Vicia sativa subsp. nigra (L.) Ehrh. (Vicia sativa subsp. angustifolia (L.) Batt.) Vicia sativa subsp. cordata (Hoppe) Batt.
Vicia sativa L. subsp. Sativa
Vicia segetalis Thuill. (Vicia sativa L. subsp. segetalis (Thuill.) Gaudin)
Vicia sepium L.
Vicia tenuifolia Roth
Vicia tenuissima (Bieb.) Sch. & Th. (Ervum gracile DC. ( (Bieb.) Sch. & Th.) Vicia parviflora Cav.
Vicia terronii (Ten.) Burnat (Vicia loiseleurii (M. Bieb.) Litv.)
Vicia tetrasperma (L.) Schreb. (Ervum tetraspermum L. )
Vicia villosa subsp. ambigua (Guss.) Kerguélen (Vicia pseudocracca Bertol.)
Vicia villosa subsp. varia (Host) Corb. (Vicia dasycarpa Ten.)
Vicia villosa Roth subsp. Villosa
Vigna unguiculata (L.) Walp. subsp. unguiculata
Wisteria sinensis (Sims) Sweet
