# Supplementary material for: Legumes of the Sardinia Island: Knowledge on Symbiotic and Endophytic Bacteria and Interactive Software Tool for Plant Species Determination
Source: Plants (Basel). 2022 Jun 6;11(11):1521. doi: 10.3390/plants11111521 (PMC9183093; doi:10.3390/plants11111521)
Supplement: Supplementary file 1 [file plants-11-01521-s001.zip › Table S2. Bacterial symbionts and endophytes by plant.xlsx]

## Sheet: Foglio1
Plant species	Symbiont species	Nodule endophyte	Elsewhere endophyte	Link to available reference
Anagyris foetida	Rhizobium sp.			https://link.springer.com/article/10.1007/s00203-008-0394-2
Anagyris foetida	Mesorhizobium sp.			https://link.springer.com/article/10.1007/s00203-008-0394-3
Anagyris foetida	Agrobacterium sp.			https://link.springer.com/article/10.1007/s00203-008-0394-4
Anagyris foetida	Bradyrhizobium sp.			https://link.springer.com/article/10.1007/s00203-008-0394-5
Astragalus boeticus	Rhizobium sp.			https://www.researchgate.net/publication/328841952_A_RESUME_OF_THE_NODULATION_SURVEYS_AMONG_WILD_LEGUMES
Astragalus hamosus	Rhizobium sp.	Paenibacillus kribbensis		https://doi.org/10.1016/j.bcab.2020.101692.
Astragalus pelecinus	Neorhizobium sp.			https://www.sciencedirect.com/science/article/abs/pii/S0723202018305228
Astragalus pelecinus	Mesorhizobium japonicum			https://www.sciencedirect.com/science/article/abs/pii/S0723202018305228
Astragalus pelecinus	Mesorhizobium australicum			https://www.microbiologyresearch.org/content/journal/ijsem/10.1099/ijs.0.005728-0
Astragalus pelecinus	Mesorhizobium opportunistum			https://www.microbiologyresearch.org/content/journal/ijsem/10.1099/ijs.0.005728-0
Astragalus pelecinus	MesoMesorhizobium ciceri			https://www.microbiologyresearch.org/content/journal/ijsem/10.1099/ijs.0.005728-0
Astragalus pelecinus	Mesorhizobium amorphae			https://www.microbiologyresearch.org/content/journal/ijsem/10.1099/ijs.0.005728-0
Astragalus pelecinus	Mesorhizobium chacoense			https://www.microbiologyresearch.org/content/journal/ijsem/10.1099/ijs.0.005728-0
Astragalus pelecinus	MesoMesorhizobium ciceri			https://www.microbiologyresearch.org/content/journal/ijsem/10.1099/ijs.0.005728-0
Astragalus pelecinus	Mesorhizobium huakuii			https://www.microbiologyresearch.org/content/journal/ijsem/10.1099/ijs.0.005728-0
Astragalus pelecinus	MesoMesorhizobium loti			https://www.microbiologyresearch.org/content/journal/ijsem/10.1099/ijs.0.005728-0
Astragalus pelecinus	Mesorhizobium mediterraneum			https://www.microbiologyresearch.org/content/journal/ijsem/10.1099/ijs.0.005728-0
Astragalus pelecinus	Mesorhizobium plurifarium			https://www.microbiologyresearch.org/content/journal/ijsem/10.1099/ijs.0.005728-0
Astragalus pelecinus	Mesorhizobium tianshanense			https://www.microbiologyresearch.org/content/journal/ijsem/10.1099/ijs.0.005728-0
Astragalus pelecinus	Mesorhizobium temperatum			https://www.microbiologyresearch.org/content/journal/ijsem/10.1099/ijs.0.005728-0
Astragalus pelecinus	Mesorhizobium thiogangeticum			https://www.microbiologyresearch.org/content/journal/ijsem/10.1099/ijs.0.005728-0
Astragalus pelecinus	Mesorhizobium albiziae			https://www.microbiologyresearch.org/content/journal/ijsem/10.1099/ijs.0.005728-0
Astragalus terraccianoi	Bradyrhizobium canariense			http://dx.doi.org/10.1080/11263504.2011.558723
Astragalus terraccianoi			Actinobacterium sp.	http://dx.doi.org/10.1080/11263504.2011.558723
Astragalus terraccianoi			Paenibacillus sp.	http://dx.doi.org/10.1080/11263504.2011.558723
Astragalus terraccianoi	Rhizobium sp.			http://dx.doi.org/10.1080/11263504.2011.558723
Astragalus terraccianoi			Methylobacterium sp.	http://dx.doi.org/10.1080/11263504.2011.558723
Astragalus terraccianoi			Pedobacter panaciterrae	http://dx.doi.org/10.1080/11263504.2011.558723
Astragalus terraccianoi			Aerococcus viridans	http://dx.doi.org/10.1080/11263504.2011.558723
Astragalus terraccianoi			Stenotrophomonas rhizophila	http://dx.doi.org/10.1080/11263504.2011.558723
Astragalus terraccianoi		Bacillus sporothermodurans		http://dx.doi.org/10.1080/11263504.2011.558723
Astragalus terraccianoi		Bacillus pumilus		http://dx.doi.org/10.1080/11263504.2011.558723
Astragalus terraccianoi		Bacillus simplex		http://dx.doi.org/10.1080/11263504.2011.558723
Astragalus terraccianoi		Bacillus flexus		http://dx.doi.org/10.1080/11263504.2011.558723
Astragalus terraccianoi		Streptomyces ciscaucasicus		http://dx.doi.org/10.1080/11263504.2011.558723
Astragalus terraccianoi		Dyella sp.		http://dx.doi.org/10.1080/11263504.2011.558723
Bituminaria bituminosa	Mesorhizobium chacoense			https://www.sciencedirect.com/science/article/abs/pii/S0723202020300151?via%3Dihub
Bituminaria bituminosa	Sinorhizobium meliloti			https://www.sciencedirect.com/science/article/abs/pii/S0723202020300151?via%3Dihub
Bituminaria bituminosa	Mesorhizobium chacoense			https://www.sciencedirect.com/science/article/abs/pii/S0723202020300151?via%3Dihub
Bituminaria bituminosa	Mesorhizobium sp.	Arthrobacter sp.		https://doi.org/10.1111/j.1574-6941.2007.00424.x
Ceratonia siliqua			Sinorhizobium sp.	https://gjournals.org/GJAS/Publication/2015/February/HTML/121114393%20Konate%20et%20al.htm					\
Ceratonia siliqua			Rhizobium sp.	https://gjournals.org/GJAS/Publication/2015/February/HTML/121114393%20Konate%20et%20al.htm
Ceratonia siliqua			Agrobacterium sp.	https://gjournals.org/GJAS/Publication/2015/February/HTML/121114393%20Konate%20et%20al.htm
Cicer arietinum	MesoMesorhizobium ciceri			https://www.microbiologyresearch.org/content/journal/ijsem/10.1099/00207713-44-3-511
Cicer arietinum	Mesorhizobium mediterraneum			https://doi.org/10.1099/ijsem.0.002770
Cicer arietinum	Mesorhizobium shonense			https://doi.org/10.1099/ijsem.0.002770
Cicer arietinum	Mesorhizobium abyssinicae			https://doi.org/10.1099/ijsem.0.002770
Cicer arietinum	Mesorhizobium tianshanense			https://doi.org/10.1099/ijsem.0.002770
Cicer arietinum	MesoMesorhizobium loti			https://doi.org/10.1099/ijsem.0.002770
Cicer arietinum	Mesorhizobium amorphae			https://doi.org/10.1099/ijsem.0.002770
Cicer arietinum	Mesorhizobium muleiense			https://doi.org/10.1099/ijsem.0.002770
Cicer arietinum	Mesorhizobium wenxiniae			https://doi.org/10.1099/ijsem.0.002770
Cicer arietinum	Mesorhizobium loti			https://www.microbiologyresearch.org/content/journal/ijsem/10.1099/00207713-44-3-511
Cicer arietinum	Neorhizobium galegae			https://www.microbiologyresearch.org/content/journal/ijsem/10.1099/00207713-44-3-511
Cicer arietinum	Mesorhizobium huakuii			https://www.microbiologyresearch.org/content/journal/ijsem/10.1099/00207713-44-3-511
Cicer arietinum	Mesorhizobium ciceri			https://www.microbiologyresearch.org/content/journal/ijsem/10.1099/00207713-44-3-511
Cicer arietinum		Ochrobactrum ciceri		https://philpapers.org/rec/ROSUOE
Cicer arietinum		Agrobacterium tumefaciens		https://philpapers.org/rec/ROSUOE
Cicer arietinum		Paenibacillus endophyticum		https://philpapers.org/rec/ROSUOE
Cicer arietinum		Bacillus subtilis		https://philpapers.org/rec/ROSUOE
Cicer arietinum		Enterobacter sp.		https://philpapers.org/rec/ROSUOE
Colutea arborescens	Rhizobium sp.			https://link.springer.com/article/10.1007/s00203-010-0650-0
Colutea arborescens	Sinorhizobium sp.			https://link.springer.com/article/10.1007/s00203-010-0650-0
Colutea arborescens	Mesorhizobium sp.			https://link.springer.com/article/10.1007/s00203-010-0650-0
Colutea arborescens	Bradyrhizobium canariense			https://doi.org/10.1007/s00203-008-0426-y
Colutea arborescens	Phyllobacterium myrsinacearum			https://doi.org/10.1007/s00203-008-0426-y
Colutea arborescens	Rhizobium rhizogenes			https://doi.org/10.1007/s00203-008-0426-y
Colutea arborescens	Mesorhizobium huakuii			https://doi.org/10.1007/s00203-008-0426-y
Colutea arborescens		Buttiauxella sp.		https://researchrepository.murdoch.edu.au/id/eprint/25237/1/non-rhizobial_endophytes_in_legumes.pdf
Coronilla valentina		Pantoea ananatis		https://onlinelibrary.wiley.com/doi/abs/10.1111/j.1574-6941.2007.00424.x?sid=nlm%3Apubmed
Cytisus laniger		Inquilinus sp.		https://link.springer.com/chapter/10.1007/978-3-030-30926-8_6
Cytisus laniger		Bacillus circulans		https://link.springer.com/chapter/10.1007/978-3-030-30926-8_6
Cytisus laniger		Phyllobacterium sp.		https://link.springer.com/chapter/10.1007/978-3-030-30926-8_6
Cytisus laniger		Sphingomonas sp.		https://link.springer.com/chapter/10.1007/978-3-030-30926-8_6
Cytisus laniger	Ensifer sp.			https://doi.org/10.3390/microorganisms8040541
Cytisus laniger	Neorhizobium sp.			https://doi.org/10.3390/microorganisms8040541
Cytisus laniger		Phyllobacterium sp.		https://doi.org/10.3390/microorganisms8040541
Cytisus laniger		Variovorax sp.		https://doi.org/10.3390/microorganisms8040541
Cytisus laniger	Rhizobium sp.			https://doi.org/10.3390/microorganisms8040541
Cytisus scoparius	Bradyrhizobium japonicum			https://doi.org/10.1016/j.syapm.2017.09.001
Cytisus scoparius	Bradyrhizobium canariense			https://doi.org/10.1016/j.syapm.2017.09.001
Cytisus scoparius	Bradyrhizobium cytisi			https://doi.org/10.1016/j.syapm.2017.09.001
Cytisus scoparius	Bradyrhizobium lupini			https://doi.org/10.1016/j.syapm.2017.09.001
Cytisus scoparius	Bradyrhizobium rifense			https://doi.org/10.1016/j.syapm.2017.09.001
Cytisus scoparius		Bacillus sp.		https://link.springer.com/chapter/10.1007/978-3-030-30926-8_6
Cytisus scoparius		Caulobacter sp.		https://link.springer.com/chapter/10.1007/978-3-030-30926-8_6
Cytisus scoparius		Streptomyces sp.		https://link.springer.com/chapter/10.1007/978-3-030-30926-8_6
Cytisus scoparius		Sphingomonas sp.		https://link.springer.com/chapter/10.1007/978-3-030-30926-8_6
Cytisus scoparius		Rhodococcus sp.		https://link.springer.com/chapter/10.1007/978-3-030-30926-8_6
Cytisus scoparius		Kocuria sp.		https://link.springer.com/chapter/10.1007/978-3-030-30926-8_6
Cytisus scoparius		Leifsonia sp.		https://link.springer.com/chapter/10.1007/978-3-030-30926-8_6
Cytisus scoparius		Microbacterium sp.		https://link.springer.com/chapter/10.1007/978-3-030-30926-8_6
Cytisus scoparius		Paracoccus sp.		https://link.springer.com/chapter/10.1007/978-3-030-30926-8_6
Cytisus scoparius		Paenibacillus sp.		https://link.springer.com/chapter/10.1007/978-3-030-30926-8_6
Cytisus scoparius		Streptomyces sp.		https://link.springer.com/chapter/10.1007/978-3-030-30926-8_6
Cytisus spinosus	Bradyrhizobium canariense			https://www.sciencedirect.com/science/article/pii/S0723202018301607?via%3Dihub
Cytisus spinosus	Bradyrhizobium lupini			https://www.sciencedirect.com/science/article/pii/S0723202018301607?via%3Dihub
Cytisus spinosus	Bradyrhizobium elkanii			https://doi.org/10.1007
Cytisus villosus	Bradyrhizobium canariense			https://pubmed.ncbi.nlm.nih.gov/24756908/
Cytisus villosus	Bradyrhizobium japonicum			https://pubmed.ncbi.nlm.nih.gov/24756908/
Cytisus villosus	Bradyrhizobium canariense			https://www.sciencedirect.com/science/article/pii/S0723202011001366?via%3Dihub
Dorycnium hirsutum	Rhizobium leguminosarum bv. trifolii			https://doi.org/10.1016/j.soilbio.2004.04.012.
Ervilia hirsuta	Rhizobium sp.			https://www.sciencedirect.com/science/article/abs/pii/S0723202016000217?via%3Dihub
Ervilia hirsuta	Rhizobium mulithospitium			https://www.sciencedirect.com/science/article/abs/pii/S0723202016000217?via%3Dihub
Ervilia hirsuta		Pantoea sp.		https://doi.org/10.1016/j.soilbio.2015.01.002
Ervilia hirsuta		Paenibacillus sp.		https://doi.org/10.1016/j.soilbio.2015.01.002
Ervilia hirsuta		Kocuria sp.		https://doi.org/10.1016/j.soilbio.2015.01.002
Ervilia hirsuta		Bacillus sp.		https://doi.org/10.1016/j.soilbio.2015.01.002
Ervilia hirsuta		Stenotrophomonas sp.		https://doi.org/10.1016/j.soilbio.2015.01.002
Ervilia hirsuta		Bacillus sp.		https://doi.org/10.1016/j.soilbio.2015.01.002
Ervilia hirsuta				https://doi.org/10.1099/ijs.0.65568-0
Ervum tetraspermum		Bacillus sp.		https://doi.org/10.1016/j.soilbio.2015.01.002
Ervum tetraspermum		Lysinibacillus sp.		https://doi.org/10.1016/0304-4211(82)90134-1 https://doi.org/10.1093/aob/mcr002
Ervum tetraspermum	Rhizobium sp.			https://researchrepository.murdoch.edu.au/id/eprint/25237/1/non-rhizobial_endophytes_in_legumes.pdf
Genista monspessulana	Mesorhizobium sp.			https://www.researchgate.net/publication/5289419_Diversity_of_rhizobia_nodulating_wild_shrubs_of_Sicily_and_some_neighbouring_islands
Glycyrrhiza glabra	Mesorhizobium sp.			https://doi.org/10.5511/plantbiotechnology.20.1124
Glycyrrhiza glabra	Rhizobium cellulosilyticum			https://academic.oup.com/femsec/article/79/1/46/671865
Glycyrrhiza glabra	Pararhizobium giardinii			https://academic.oup.com/femsec/article/79/1/46/671865
Glycyrrhiza glabra	Rhizobium leguminosarum			https://academic.oup.com/femsec/article/79/1/46/671865
Glycyrrhiza glabra	Rhizobium leguminosarum			https://academic.oup.com/femsec/article/79/1/46/671865
Glycyrrhiza glabra	Mesorhizobium tianshanense			https://academic.oup.com/femsec/article/79/1/46/671865
Hippocrepis multisiliquosa	Mesorhizobium erdmani			https://doi.org/10.1139/cjb-2021-0027
Hippocrepis multisiliquosa	Sinorhizobium meliloti			https://doi.org/10.1139/cjb-2021-0027
Hippocrepis unisiliquosa	Bradyrhizobium japonicum			https://onlinelibrary.wiley.com/doi/abs/10.1111/j.1574-6941.2007.00424.x?sid=nlm%3Apubmed
Hippocrepis unisiliquosa	Mesorhizobium sp.			https://onlinelibrary.wiley.com/doi/abs/10.1111/j.1574-6941.2007.00424.x?sid=nlm%3Apubmed
Hippocrepis unisiliquosa		Bacillus simplex		https://onlinelibrary.wiley.com/doi/abs/10.1111/j.1574-6941.2007.00424.x?sid=nlm%3Apubmed
Hippocrepis unisiliquosa		Bacillus megaterium		https://onlinelibrary.wiley.com/doi/abs/10.1111/j.1574-6941.2007.00424.x?sid=nlm%3Apubmed
Hymenocarpos circinnatus	Mesorhizobium sp.			https://doi.org/10.1007/978-94-015-9823-1_13
Lathyrus aphaca	Rhizobium sp.			https://core.ac.uk/reader/59298?utm_source=linkout
Lathyrus clymenum	Rhizobium leguminosarum bv. Viciae			https://core.ac.uk/reader/59298?utm_source=linkout
Lathyrus latifolius		Promicromonospora sp.		https://doi.org/10.1016/j.soilbio.2015.01.002
Lathyrus latifolius		Pseudomonas sp.		https://doi.org/10.1016/j.soilbio.2015.01.002
Lathyrus latifolius		Streptomyces sp.		https://doi.org/10.1016/j.soilbio.2015.01.002
Lathyrus latifolius		Bosea sp.		https://doi.org/10.1016/j.soilbio.2015.01.002
Lathyrus latifolius		Phyllobacterium sp.		https://doi.org/10.1016/j.soilbio.2015.01.002
Lathyrus latifolius	Rhizobium leguminosarum bv. Viciae			https://www.microbiologyresearch.org/docserver/fulltext/ijsem/46/4/ijs-46-4-1016.pdf?expires=1649695680&id=id&accname=guest&checksum=B78B4611850E89B4AE0D975A7EBD9894
Lathyrus pratensis		Bacillus sp.		https://doi.org/10.1016/j.soilbio.2015.01.002
Lathyrus pratensis		Pseudomonas sp.		https://doi.org/10.1016/j.soilbio.2015.01.002
Lathyrus pratensis		Staphylococcus sp.		https://doi.org/10.1016/j.soilbio.2015.01.002
Lathyrus pratensis		Streptomyces sp.		https://doi.org/10.1016/j.soilbio.2015.01.002
Lathyrus pratensis	Rhizobium leguminosarum bv. viciae			https://www.microbiologyresearch.org/docserver/fulltext/ijsem/46/4/ijs-46-4-1016.pdf?expires=1649695680&id=id&accname=guest&checksum=B78B4611850E89B4AE0D975A7EBD9894
Lens culinaris	Rhizobium etli			https://academic.oup.com/femsec/article/87/1/64/509156?login=true
Lens culinaris	Rhizobium phaseoli			https://academic.oup.com/femsec/article/87/1/64/509156?login=true
Lens culinaris	Rhizobium leguminosarum			https://academic.oup.com/femsec/article/87/1/64/509156?login=true
Lens culinaris	Mesorhizobium huakuii			https://doi.org/10.3390/plants10010015
Lotus angustissimus	Bradyrhizobium sp.			https://www.frontiersin.org/articles/10.3389/fmicb.2018.02055/full
Lotus conimbricensis	MesoMesorhizobium loti			https://pubmed.ncbi.nlm.nih.gov/15031655/
Lotus corniculatus	Mesorhizobium intechi			https://doi.org/10.1016/j.syapm.2019.126044.
Lotus corniculatus	Mesorhizobium japonicum			https://doi.org/10.1016/j.syapm.2019.126044.
Lotus corniculatus		Bacillus mojavensis		https://doi.org/10.1111/jam.15152
Lotus corniculatus		Bacillus kochii		https://doi.org/10.1111/jam.15152
Lotus corniculatus		Bacillus thuringiensis		https://doi.org/10.1111/jam.15152
Lotus corniculatus		Bacillus megaterium		https://doi.org/10.1111/jam.15152
Lotus corniculatus		Pseudomonas sp.		https://doi.org/10.1111/jam.15152
Lotus corniculatus		Pseudomonas brassicacearum		https://doi.org/10.1111/jam.15152
Lotus corniculatus		Serratia plymuthica		https://doi.org/10.1111/jam.15152
Lotus corniculatus		Phyllobacterium loti		https://link.springer.com/chapter/10.1007/978-3-030-30926-8_6
Lotus corniculatus		Actinoplanes sp.		https://link.springer.com/chapter/10.1007/978-3-030-30926-8_6
Lotus corniculatus		Ancylobacter sp.		https://link.springer.com/chapter/10.1007/978-3-030-30926-8_6
Lotus corniculatus		Arthrobacter sp.		https://link.springer.com/chapter/10.1007/978-3-030-30926-8_6
Lotus corniculatus		Bacillus sp.		https://link.springer.com/chapter/10.1007/978-3-030-30926-8_6
Lotus corniculatus		Corynebacterium sp.		https://link.springer.com/chapter/10.1007/978-3-030-30926-8_6
Lotus corniculatus		Inquilinus sp.		https://link.springer.com/chapter/10.1007/978-3-030-30926-8_6
Lotus corniculatus		Mycobacterium sp.		https://link.springer.com/chapter/10.1007/978-3-030-30926-8_6
Lotus corniculatus		Oerskovia sp.		https://link.springer.com/chapter/10.1007/978-3-030-30926-8_6
Lotus corniculatus		Phyllobacterium sp.		https://link.springer.com/chapter/10.1007/978-3-030-30926-8_6
Lotus corniculatus		Staphylococcus sp.		https://link.springer.com/chapter/10.1007/978-3-030-30926-8_6
Lotus corniculatus		Xanthomonas sp.		https://link.springer.com/chapter/10.1007/978-3-030-30926-8_6
Lotus cytisoides	MesoMesorhizobium loti			https://pubmed.ncbi.nlm.nih.gov/15031655/
Lotus edulis	Bradyrhizobium sp.			https://pubmed.ncbi.nlm.nih.gov/15031655/
Lotus maritimus	MesoMesorhizobium loti			https://e-repository.org/rbl/vol.15/iss.4/14.pdf
Lotus ornithopodioides	MesoMesorhizobium loti			https://www.publish.csiro.au/an/EA9940385
Lotus parviflorus	Mesorhizobium sp.			https://doi.org/10.3390/microorganisms8040499
Lotus parviflorus		Rhizobium sp.		https://doi.org/10.3390/microorganisms8040499
Lotus parviflorus		Agrobacterium sp.		https://doi.org/10.3390/microorganisms8040499
Lotus parviflorus		Massilia sp.		https://doi.org/10.3390/microorganisms8040499
Lotus parviflorus		Pseudomonas sp.		https://doi.org/10.3390/microorganisms8040499
Lotus parviflorus		Lysobacter sp.		https://doi.org/10.3390/microorganisms8040499
Lotus parviflorus		Luteibacter sp.		https://doi.org/10.3390/microorganisms8040499
Lotus parviflorus		Stenotrophomonas sp.		https://doi.org/10.3390/microorganisms8040499
Lotus parviflorus		Rahnella sp.		https://doi.org/10.3390/microorganisms8040499
Lotus parviflorus		Sphingobacterium sp.		https://doi.org/10.3390/microorganisms8040499
Lotus parviflorus		Mucilaginibacter sp.		https://doi.org/10.3390/microorganisms8040499
Lotus subbiflorus	Bradyrhizobium sp.			https://doi.org/10.1007/BF00015409
Lotus tenuis				https://doi.org/10.1016/j.syapm.2019.126044.
Lotus tenuis	Mesorhizobium sp.			https://doi.org/10.1016/j.syapm.2019.126044.
Lotus tenuis	Mesorhizobium jarvisii			https://doi.org/10.1016/j.syapm.2019.126044.
Lotus tetragonolobus				https://onlinelibrary.wiley.com/doi/abs/10.1111/j.1574-6941.2007.00424.x?sid=nlm%3Apubmed
Lotus tetragonolobus		Erwinia persicina		https://onlinelibrary.wiley.com/doi/abs/10.1111/j.1574-6941.2007.00424.x?sid=nlm%3Apubmed
Lotus tetragonolobus		Pantoea ananatis		https://onlinelibrary.wiley.com/doi/abs/10.1111/j.1574-6941.2007.00424.x?sid=nlm%3Apubmed
Lotus tetragonolobus		Enterobacter agglomerans		https://onlinelibrary.wiley.com/doi/abs/10.1111/j.1574-6941.2007.00424.x?sid=nlm%3Apubmed
Lotus tetragonolobus		Bacillus simplex		https://onlinelibrary.wiley.com/doi/abs/10.1111/j.1574-6941.2007.00424.x?sid=nlm%3Apubmed
Lotus tetragonolobus		Bacillus megaterium		https://onlinelibrary.wiley.com/doi/abs/10.1111/j.1574-6941.2007.00424.x?sid=nlm%3Apubmed
Lotus tetragonolobus		Paenibacillus sp.		https://onlinelibrary.wiley.com/doi/abs/10.1111/j.1574-6941.2007.00424.x?sid=nlm%3Apubmed
Lotus tetragonolobus		Staphylococcus epidermidis		https://onlinelibrary.wiley.com/doi/abs/10.1111/j.1574-6941.2007.00424.x?sid=nlm%3Apubmed
Lotus tetragonolobus		Staphylococcus pasteuri		https://onlinelibrary.wiley.com/doi/abs/10.1111/j.1574-6941.2007.00424.x?sid=nlm%3Apubmed
Lotus tetragonolobus		Mesorhizobium sp.		https://onlinelibrary.wiley.com/doi/abs/10.1111/j.1574-6941.2007.00424.x?sid=nlm%3Apubmed
Lotus uliginosus	Bradyrhizobium japonicum			https://www.researchgate.net/publication/257382255_Diversity_and_phylogeny_of_rhizobial_strains_isolated_from_Lotus_uliginosus_grown_in_Uruguayan_soils
Lupinus luteus	Bradyrhizobium sp.			https://www.sciencedirect.com/science/article/abs/pii/S0176161711816731?via%3Dihub
Lupinus albus	Bradyrhizobium sp.			https://www.sciencedirect.com/science/article/abs/pii/S0723202004702283?via%3Dihub
Lupinus albus		Cohnella lupini		https://link.springer.com/chapter/10.1007/978-3-030-30926-8_6
Lupinus albus		Paenibacillus lupini		https://link.springer.com/chapter/10.1007/978-3-030-30926-8_6
Lupinus angustifolius		Micromonospora saelicesensis		https://link.springer.com/chapter/10.1007/978-3-030-30926-8_6
Lupinus angustifolius		Micromonospora lupini		https://link.springer.com/chapter/10.1007/978-3-030-30926-8_6
Lupinus angustifolius	Microvirga sp.			https://www.microbiologyresearch.org/docserver/fulltext/ijsem/70/10/5539_ijsem004445.pdf?expires=1645527666&id=id&accname=guest&checksum=31813CBCBF4559A5D33427B50B541D5F
Lupinus angustifolius	Bradyrhizobium sp.			https://www.microbiologyresearch.org/docserver/fulltext/ijsem/70/10/5539_ijsem004445.pdf?expires=1645527666&id=id&accname=guest&checksum=31813CBCBF4559A5D33427B50B541D5F
Lupinus micranthus	Phyllobacterium sp.			https://www.ncbi.nlm.nih.gov/pmc/articles/PMC5335532/pdf/e02820-16.pdf
Lupinus micranthus	Bradyrhizobium canariense			https://doi.org/10.1016/j.syapm.2016.04.006
Lupinus micranthus	Bradyrhizobium cytisi			https://doi.org/10.1016/j.syapm.2016.04.006
Lupinus micranthus	Bradyrhizobium rifense			https://doi.org/10.1016/j.syapm.2016.04.006
Lupinus micranthus	Bradyrhizobium japonicum			https://doi.org/10.1016/j.syapm.2016.04.006
Lupinus micranthus	Bradyrhizobium elkanii			https://doi.org/10.1016/j.syapm.2016.04.006
Medicago arabica	Sinorhizobium meliloti			https://iris.uniss.it/retrieve/handle/11388/263522/194869/Brundu_G_Contribution_to_study_of.pdf
Medicago ciliaris	Sinorhizobium meliloti			https://sfamjournals.onlinelibrary.wiley.com/doi/epdf/10.1111/j.1472-765X.2005.01846.x
Medicago doliata	Sinorhizobium meliloti			https://doi.org/10.1071/AR9660885
Medicago hispida	Neorhizobium huautlense			https://link.springer.com/article/10.1007/s13199-015-0365-8
Medicago hispida	Agrobacterium tumefaciens			https://www.jstage.jst.go.jp/article/jsme2/26/1/26_ME10138/_pdf/-char/en
Medicago hispida	Sinorhizobium medicae			https://www.jstage.jst.go.jp/article/jsme2/26/1/26_ME10138/_pdf/-char/en
Medicago hispida	Sinorhizobium meliloti			https://philpapers.org/rec/ROSUOE
Medicago hispida		Kaistia sp.		https://philpapers.org/rec/ROSUOE
Medicago hispida		Pseudomonas sp.		https://philpapers.org/rec/ROSUOE
Medicago hispida		Achromobacter sp.		https://onlinelibrary.wiley.com/doi/abs/10.1111/aab.12420
Medicago intertexta	Sinorhizobium medicae			https://link.springer.com/content/pdf/10.1007/s13199-015-0365-8.pdf
Medicago litoralis	Sinorhizobium meliloti			https://link.springer.com/article/10.1007/s13199-015-0336-0
Medicago lupulina	Sinorhizobium fredii			https://doi.org/10.1007/s00203-007-0211-3
Medicago murex	Sinorhizobium meliloti			https://iris.uniss.it/retrieve/handle/11388/263522/194869/Brundu_G_Contribution_to_study_of.pdf
Medicago orbicularis	Ensifer sp.	Bacillus sp.		https://sfamjournals.onlinelibrary.wiley.com/doi/epdf/10.1111/j.1472-765X.2005.01846.x
Medicago orbicularis	Neorhizobium galegae			https://sfamjournals.onlinelibrary.wiley.com/doi/epdf/10.1111/j.1472-765X.2005.01846.x
Medicago orbicularis	Sinorhizobium meliloti			https://sfamjournals.onlinelibrary.wiley.com/doi/epdf/10.1111/j.1472-765X.2005.01846.x
Medicago praecox		Bacillus megaterium		https://onlinelibrary.wiley.com/doi/abs/10.1111/aab.12420
Medicago rigidula	Sinorhizobium medicae			https://www.researchgate.net/publication/14344204_Sinorhizobium_medicae_sp_nov_Isolated_from_Annual_Medicago_spp
Medicago rugosa	Sinorhizobium meliloti			https://www.publish.csiro.au/an/EA00194
Medicago rugosa	Sinorhizobium meliloti			https://www.google.com/search?client=safari&rls=en&q=SOPHIE+ROME,+MARIA+P.+FERNANDEZ,+BRIGITTE+BRUNEL,+PHILIPPE+NORMAND+and+JEAN-CLAUDE+CLEYET-MAREL+(1996)++Sinorhizobium+medicae+sp.+nov.,+Isolated+from+Annual+Medicago+spp.++INTERNATIONAL+JOURNAL+OF+SYSTEMATIC+AND+EVOLUTIONARY+MICROBIOLOGY+46,+I4:+972-980&ie=UTF-8&oe=UTF-8
Medicago sativa	Sinorhizobium meliloti			https://www.ncbi.nlm.nih.gov/pmc/articles/PMC5412291/
Medicago sativa	Rhizobium sp.	Phyllobacterium sp.		https://www.ncbi.nlm.nih.gov/pmc/articles/PMC5412291/
Medicago sativa	Rhizobium sp.			https://link.springer.com/article/10.1007/s13199-015-0365-8
Medicago sativa	Sinorhizobium meliloti			https://www.jstage.jst.go.jp/article/jsme2/26/1/26_ME10138/_pdf/-char/en
Medicago sativa	Neorhizobium huautlense			https://link.springer.com/article/10.1007/s13199-015-0365-8
Medicago sativa		Agrobacterium tumefaciens		https://www.sciencerepository.org/exploration-of-endophytes_GG-2020-1-101
Medicago sativa			Curtobacterium sp.	https://www.sciencerepository.org/exploration-of-endophytes_GG-2020-1-101
Medicago sativa			Arthrobacter sp.	https://www.sciencerepository.org/exploration-of-endophytes_GG-2020-1-101
Medicago sativa			Pseudomonas sp.	https://www.sciencerepository.org/exploration-of-endophytes_GG-2020-1-101
Medicago sativa			Bacillus sp.	https://philpapers.org/rec/ROSUOE
Medicago sativa			Endobacter medicaginis	https://philpapers.org/rec/ROSUOE
Medicago sativa			Micromonospora sp.	https://philpapers.org/rec/ROSUOE
Medicago sativa			Paenibacillus sp.	https://philpapers.org/rec/ROSUOE
Medicago sativa			Pantoea agglomerans	https://philpapers.org/rec/ROSUOE
Medicago sativa			Streptomyces sp.	https://philpapers.org/rec/ROSUOE
Medicago sativa			Variovorax sp.	https://philpapers.org/rec/ROSUOE
Medicago sativa			Bacillus sp.	https://philpapers.org/rec/ROSUOE
Medicago sativa			Novosphingobium sp.	https://philpapers.org/rec/ROSUOE
Medicago sativa			Methylibium sp.	https://philpapers.org/rec/ROSUOE
Medicago sativa			Mycobacterium sp.	https://philpapers.org/rec/ROSUOE
Medicago sativa			Shinella sp.	https://www.sciencerepository.org/exploration-of-endophytes_GG-2020-1-101
Medicago scutellata	Sinorhizobium medicae			https://doi.org/10.1016/j.syapm.2009.07.007.
Medicago tenoreana				https://doi.org/10.1016/j.syapm.2009.07.007.
Medicago tornata				http://www.scielo.edu.uy/pdf/agro/v23n2/2301-1548-agro-23-02-4.pdf
Medicago truncatula	Sinorhizobium meliloti			https://apsjournals.apsnet.org/doi/10.1094/PBIOMES-10-20-0077-R
Medicago truncatula		Pseudomonas sp.		https://philpapers.org/rec/ROSUOE
Medicago truncatula		Ornithinicoccus sp.		https://philpapers.org/rec/ROSUOE
Medicago truncatula		Pseudomonas sp.		https://pubmed.ncbi.nlm.nih.gov/28346361/
Medicago turbinata				http://eprints.uniss.it/1982/
Melilotus italicus	Sinorhizobium meliloti			https://www.infona.pl/resource/bwmeta1.element.springer-6a322b9a-6bf8-3c53-8a00-4d953fdb0757
Ononis natrix	Rhizobium laguerreae			https://www.sciencedirect.com/science/article/pii/S0038071704001300
Ononis ornithopodioides	Rhizobium sp.			https://pdf.sciencedirectassets.com/271195/1-s2.0-S0038071700X03021/1-s2.0-S0038071704001300/main.pdf?X-Amz-Security-Token=IQoJb3JpZ2luX2VjEOD%2F%2F%2F%2F%2F%2F%2F%2F%2F%2FwEaCXVzLWVhc3QtMSJIMEYCIQDDdR%2FNsc%2FYhnwY3q4Z4PdS5gMLMnnFBbamhNy9lXrdEAIhAItF38gCTHxXwrwB3GvYfEU6GLXGQRzxA%2FJlE%2FvzNFNVKvoDCHgQBBoMMDU5MDAzNTQ2ODY1Igxn%2Bn7JvgFHtiZXbWAq1wNSAK51FfFYfgXRhx98FQGKG6t%2FHReiLlkMwE4H5dlrhhya796N…
Ononis spinosa				https://doi.org/10.1007/s10482-017-0883-x
Ononis spinosa				https://doi.org/10.1007/s13199-012-0188-9
Ornithopus compressus				https://onlinelibrary.wiley.com/doi/abs/10.1111/j.1574-6941.2007.00424.x?sid=nlm%3Apubmed
Ornithopus compressus	Bradyrhizobium sp.			https://researchrepository.murdoch.edu.au/id/eprint/18030/
Ornithopus compressus	Bradyrhizobium sp.			https://onlinelibrary.wiley.com/doi/abs/10.1111/j.1574-6941.2007.00424.x?sid=nlm%3Apubmed
Ornithopus compressus		Erwinia persicina		https://onlinelibrary.wiley.com/doi/abs/10.1111/j.1574-6941.2007.00424.x?sid=nlm%3Apubmed
Ornithopus compressus		Pantoea ananatis		https://onlinelibrary.wiley.com/doi/abs/10.1111/j.1574-6941.2007.00424.x?sid=nlm%3Apubmed
Ornithopus perpusillus		Enterobacter agglomerans		https://www.sciencedirect.com/science/article/pii/S0038071715000127?casa_token=zbUVwm5bzt0AAAAA:As1NV-NNdG3kgSTcs8m76vDn4dQkpW8mWV7zcvysW2pO44cbuwvt7bXqYVGB6Lmi9uLzmJ5pTQ
Ornithopus perpusillus		Bacillus sp.		https://www.sciencedirect.com/science/article/pii/S0038071715000127?casa_token=zbUVwm5bzt0AAAAA:As1NV-NNdG3kgSTcs8m76vDn4dQkpW8mWV7zcvysW2pO44cbuwvt7bXqYVGB6Lmi9uLzmJ5pTQ
Ornithopus perpusillus		Herbaspirillum sp.		https://www.sciencedirect.com/science/article/pii/S0038071715000127?casa_token=zbUVwm5bzt0AAAAA:As1NV-NNdG3kgSTcs8m76vDn4dQkpW8mWV7zcvysW2pO44cbuwvt7bXqYVGB6Lmi9uLzmJ5pTQ
Ornithopus perpusillus		Microbacterium sp.		https://www.sciencedirect.com/science/article/pii/S0038071715000127?casa_token=zbUVwm5bzt0AAAAA:As1NV-NNdG3kgSTcs8m76vDn4dQkpW8mWV7zcvysW2pO44cbuwvt7bXqYVGB6Lmi9uLzmJ5pTQ
Ornithopus perpusillus		Micromonospora sp.		https://www.sciencedirect.com/science/article/pii/S0038071715000127?casa_token=zbUVwm5bzt0AAAAA:As1NV-NNdG3kgSTcs8m76vDn4dQkpW8mWV7zcvysW2pO44cbuwvt7bXqYVGB6Lmi9uLzmJ5pTQ
Ornithopus perpusillus		Paenibacillus sp.		https://www.sciencedirect.com/science/article/pii/S0038071715000127?casa_token=zbUVwm5bzt0AAAAA:As1NV-NNdG3kgSTcs8m76vDn4dQkpW8mWV7zcvysW2pO44cbuwvt7bXqYVGB6Lmi9uLzmJ5pTQ
Ornithopus pinnatus		Sphingomonas sp.		https://onlinelibrary.wiley.com/doi/abs/10.1111/j.1574-6941.2007.00424.x?sid=nlm%3Apubmed
Ornithopus pinnatus		Leifsonia sp.		https://onlinelibrary.wiley.com/doi/abs/10.1111/j.1574-6941.2007.00424.x?sid=nlm%3Apubmed
Ornithopus pinnatus	Bradyrhizobium sp.			https://onlinelibrary.wiley.com/doi/abs/10.1111/j.1574-6941.2007.00424.x?sid=nlm%3Apubmed
Ornithopus pinnatus		Microbacterium sp.		https://onlinelibrary.wiley.com/doi/abs/10.1111/j.1574-6941.2007.00424.x?sid=nlm%3Apubmed
Ornithopus pinnatus		Erwinia persicina		https://onlinelibrary.wiley.com/doi/abs/10.1111/j.1574-6941.2007.00424.x?sid=nlm%3Apubmed
Phaseolus vulgaris	Rhizobium phaseoli			https://academic.oup.com/femsec/article/92/8/fiw108/2470021
Phaseolus vulgaris		Paraburkholderia nodosa		https://academic.oup.com/femsec/article/92/8/fiw108/2470021
Phaseolus vulgaris		Burkholderia sp.		http://dx.doi.org/10.1128/AEM.02886-09
Phaseolus vulgaris	Rhizobium aethiopicum			https://link.springer.com/content/pdf/10.1007/s11274-020-02839-w.pdf
Phaseolus vulgaris	Rhizobium acidisoli			https://link.springer.com/content/pdf/10.1007/s11274-020-02839-w.pdf
Phaseolus vulgaris	Rhizobium gallicum			https://link.springer.com/content/pdf/10.1007/s11274-020-02839-w.pdf
Phaseolus vulgaris	Rhizobium chutanense			https://link.springer.com/content/pdf/10.1007/s11274-020-02839-w.pdf
Phaseolus vulgaris	Rhizobium gallicum			https://link.springer.com/content/pdf/10.1007/s11274-020-02839-w.pdf
Phaseolus vulgaris	Rhizobium vallis			https://link.springer.com/content/pdf/10.1007/s11274-020-02839-w.pdf
Phaseolus vulgaris	Rhizobium etli			https://link.springer.com/content/pdf/10.1007/s11274-020-02839-w.pdf
Phaseolus vulgaris	Rhizobium phaseoli			https://link.springer.com/content/pdf/10.1007/s11274-020-02839-w.pdf
Phaseolus vulgaris	Rhizobium hidalgonense			https://link.springer.com/content/pdf/10.1007/s11274-020-02839-w.pdf
Phaseolus vulgaris	Bradyrhizobium sp.			https://link.springer.com/content/pdf/10.1007/s11274-020-02839-w.pdf
Phaseolus vulgaris	Rhizobium leucaenae			https://link.springer.com/content/pdf/10.1007/s11274-020-02839-w.pdf
Phaseolus vulgaris	Rhizobium tropici			https://link.springer.com/content/pdf/10.1007/s11274-020-02839-w.pdf				https://doi.org/10.1038/s41598-021-88051-8
Phaseolus vulgaris	Rhizobium mesosinicum			https://pubmed.ncbi.nlm.nih.gov/24568031/
Phaseolus vulgaris	Rhizobium lusitanum			https://pubmed.ncbi.nlm.nih.gov/24568031/
Phaseolus vulgaris		Enterobacter sp.		https://doi.org/10.3390/cells10051059
Phaseolus vulgaris		Acinetobacter sp.		https://doi.org/10.3390/cells10051059
Phaseolus vulgaris		Bacillus thuringiensis		https://doi.org/10.3390/cells10051059
Phaseolus vulgaris		Brevibacillus agris		https://doi.org/10.3390/cells10051059
Phaseolus vulgaris		Agrobacterium sp.		https://philpapers.org/rec/ROSUOE
Phaseolus vulgaris		Agrobacterium tumefaciens		https://philpapers.org/rec/ROSUOE
Phaseolus vulgaris		Achromobacter sp.		https://philpapers.org/rec/ROSUOE		https://philpapers.org/rec/ROSUOE
Phaseolus vulgaris		Enterobacter sp.		https://philpapers.org/rec/ROSUOE		https://philpapers.org/rec/ROSUOE
Phaseolus vulgaris		Serratia proteamaculans		https://philpapers.org/rec/ROSUOE		https://philpapers.org/rec/ROSUOE
Phaseolus vulgaris		Serratia liquefaciens		https://philpapers.org/rec/ROSUOE		https://philpapers.org/rec/ROSUOE
Phaseolus vulgaris		Pseudomonas sp.		https://philpapers.org/rec/ROSUOE		https://philpapers.org/rec/ROSUOE
Phaseolus vulgaris		Pantoea sp.		https://philpapers.org/rec/ROSUOE		https://philpapers.org/rec/ROSUOE
Phaseolus vulgaris		Herbaspirillum lusitanum		https://philpapers.org/rec/ROSUOE		https://philpapers.org/rec/ROSUOE
Phaseolus vulgaris		Phyllobacterium sp.		https://philpapers.org/rec/ROSUOE		https://philpapers.org/rec/ROSUOE
Phaseolus vulgaris		Fontibacillus phaseoli		https://philpapers.org/rec/ROSUOE		https://philpapers.org/rec/ROSUOE
Phaseolus vulgaris		Acinetobacter sp.		https://philpapers.org/rec/ROSUOE		https://philpapers.org/rec/ROSUOE
Phaseolus vulgaris		Enterobacter sp.		https://philpapers.org/rec/ROSUOE		https://philpapers.org/rec/ROSUOE
Phaseolus vulgaris		Delftia sp.		https://philpapers.org/rec/ROSUOE		https://philpapers.org/rec/ROSUOE
Phaseolus vulgaris		Klebsiella sp.		https://philpapers.org/rec/ROSUOE		https://philpapers.org/rec/ROSUOE
Phaseolus vulgaris		Pseudomonas sp.		https://philpapers.org/rec/ROSUOE		https://philpapers.org/rec/ROSUOE
Phaseolus vulgaris		Providencia sp.		https://philpapers.org/rec/ROSUOE		https://philpapers.org/rec/ROSUOE
Phaseolus vulgaris		Rhizobium sp.		https://philpapers.org/rec/ROSUOE		https://philpapers.org/rec/ROSUOE
Phaseolus vulgaris		Rhizobium hidalgonense		https://philpapers.org/rec/ROSUOE		https://philpapers.org/rec/ROSUOE
Phaseolus vulgaris		Bacillus megaterium		https://philpapers.org/rec/ROSUOE		https://philpapers.org/rec/ROSUOE
Phaseolus vulgaris		Paenibacillus polymixa		https://philpapers.org/rec/ROSUOE
Phaseolus vulgaris	ParaPararhizobium giardinii			https://link.springer.com/content/pdf/10.1007/s11274-020-02839-w.pdf
Pisum sativum	Rhizobium etli			https://pubmed.ncbi.nlm.nih.gov/24568031/
Pisum sativum	Rhizobium sp.			https://www.microbiologyresearch.org/docserver/fulltext/ijsem/46/4/ijs-46-4-1016.pdf?expires=1649695680&id=id&accname=guest&checksum=B78B4611850E89B4AE0D975A7EBD9894
Pisum sativum	Rhizobium leguminosarum bv. viciae			https://www.mdpi.com/2223-7747/9/12/1755/htm
Pisum sativum	Rhizobium pisi			https://www.mdpi.com/2223-7747/9/12/1755/htm
Pisum sativum	Rhizobium indicum			https://www.mdpi.com/2223-7747/9/12/1755/htm
Pisum sativum	Rhizobium ruizarguesonis			https://www.mdpi.com/2223-7747/9/12/1755/htm
Pisum sativum	Rhizobium anhuiense			https://pubmed.ncbi.nlm.nih.gov/26025940/
Pisum sativum		Ochrobactrum sp.		https://link.springer.com/article/10.1007/s11274-013-1488-9
Pisum sativum		Enterobacter sp.		https://link.springer.com/article/10.1007/s11274-013-1488-9
Pisum sativum		Micromonospora pisi		https://philpapers.org/rec/ROSUOE
Pisum sativum		Micromonospora aurantiaca		https://philpapers.org/rec/ROSUOE
Pisum sativum		Micromonospora carbonacea		https://philpapers.org/rec/ROSUOE
Pisum sativum		Micromonospora chokoriensis		https://philpapers.org/rec/ROSUOE
Pisum sativum		Micromonospora coxiensis		https://philpapers.org/rec/ROSUOE
Pisum sativum		Micromonospora halophytica		https://philpapers.org/rec/ROSUOE
Pisum sativum		Micromonospora humi		https://philpapers.org/rec/ROSUOE
Pisum sativum		Micromonospora krabiensis		https://philpapers.org/rec/ROSUOE
Pisum sativum		Micromonospora lupini		https://philpapers.org/rec/ROSUOE
Pisum sativum		Micromonospora marina		https://philpapers.org/rec/ROSUOE
Pisum sativum		Micromonospora matsumotoense		https://philpapers.org/rec/ROSUOE
Pisum sativum		Micromonospora mirobrigensis		https://philpapers.org/rec/ROSUOE
Pisum sativum		Micromonospora purpureochromogenes		https://philpapers.org/rec/ROSUOE
Pisum sativum		Micromonospora rifamycinica		https://philpapers.org/rec/ROSUOE
Pisum sativum		Micromonospora saelicesensis		https://philpapers.org/rec/ROSUOE
Pisum sativum		Micromonospora siamesi		https://philpapers.org/rec/ROSUOE
Pisum sativum		Micromonospora noduli		https://philpapers.org/rec/ROSUOE
Pisum sativum		Micromonospora ureilytica		https://philpapers.org/rec/ROSUOE
Pisum sativum		Micromonospora vinacea		https://philpapers.org/rec/ROSUOE
Pisum sativum		Micromonospora luteifusca		https://philpapers.org/rec/ROSUOE
Pisum sativum		Micromonospora phytophila		https://philpapers.org/rec/ROSUOE
Pisum sativum		Micromonospora luteiviridis		https://philpapers.org/rec/ROSUOE
Robinia pseudoacacia	Mesorhizobium sp.			https://doi.org/10.1016/j.syapm.2010.04.005
Robinia pseudoacacia	Rhizobium sp.			https://doi.org/10.1016/j.syapm.2010.04.005
Robinia pseudoacacia	Sinorhizobium sp.		Klebsiella sp.	https://doi.org/10.1016/j.syapm.2010.04.005
Robinia pseudoacacia	Pseudomonas sp.		Paenibacillus sp.	https://doi.org/10.1016/j.syapm.2010.04.005
Robinia pseudoacacia	Burkholderia sp.			https://doi.org/10.1016/j.syapm.2010.04.005
Robinia pseudoacacia	Mesorhizobium temperatum			https://doi.org/10.1099/ijs.0.019356-0
Robinia pseudoacacia	Mesorhizobium mediterraneum			https://doi.org/10.1099/ijs.0.019356-0
Robinia pseudoacacia	Mesorhizobium robiniae			https://doi.org/10.1099/ijs.0.019356-0
Robinia pseudoacacia			Bosea robiniae	https://philpapers.org/rec/ROSUOE
Robinia pseudoacacia			Tardiphaga robiniae	https://philpapers.org/rec/ROSUOE
Robinia pseudoacacia			Paenibacillus enshidis	https://philpapers.org/rec/ROSUOE
Robinia pseudoacacia			Arthrobacter sp.	https://philpapers.org/rec/ROSUOE
Robinia pseudoacacia			Chryseobacterium sp.	https://philpapers.org/rec/ROSUOE
Robinia pseudoacacia			Leifsonia sp.	https://philpapers.org/rec/ROSUOE
Robinia pseudoacacia			Pantoea sp.	https://philpapers.org/rec/ROSUOE
Robinia pseudoacacia			Rahnella sp.	https://philpapers.org/rec/ROSUOE
Robinia pseudoacacia			Stenotrophomonas sp.	https://philpapers.org/rec/ROSUOE
Robinia pseudoacacia			Xanthomonas sp.	https://philpapers.org/rec/ROSUOE
Robinia pseudoacacia			Herbaspirillum robiniae	https://philpapers.org/rec/ROSUOE
Scorpiurus muricatus		Paenibacillus sp.		https://onlinelibrary.wiley.com/doi/abs/10.1111/j.1574-6941.2007.00424.x?sid=nlm%3Apubmed
Scorpiurus muricatus		Bacillus simplex		https://onlinelibrary.wiley.com/doi/abs/10.1111/j.1574-6941.2007.00424.x?sid=nlm%3Apubmed
Scorpiurus muricatus		Bacillus megaterium		https://onlinelibrary.wiley.com/doi/abs/10.1111/j.1574-6941.2007.00424.x?sid=nlm%3Apubmed
Scorpiurus muricatus		Paenibacillus sp.		https://onlinelibrary.wiley.com/doi/abs/10.1111/j.1574-6941.2007.00424.x?sid=nlm%3Apubmed
Scorpiurus muricatus		Thiobacillus sp.		https://www.researchgate.net/publication/314011432_Diversity_of_nodular_bacteria_of_Scorpiurus_muricatus_in_western_Algeria_and_their_impact_on_plant_growth
Scorpiurus muricatus		Rhizobium leguminosarum		https://www.researchgate.net/publication/314011432_Diversity_of_nodular_bacteria_of_Scorpiurus_muricatus_in_western_Algeria_and_their_impact_on_plant_growth
Scorpiurus muricatus		Rhizobium vignae		https://www.researchgate.net/publication/314011432_Diversity_of_nodular_bacteria_of_Scorpiurus_muricatus_in_western_Algeria_and_their_impact_on_plant_growth
Scorpiurus muricatus		Rhizobium radiobacter		https://www.researchgate.net/publication/314011432_Diversity_of_nodular_bacteria_of_Scorpiurus_muricatus_in_western_Algeria_and_their_impact_on_plant_growth
Scorpiurus muricatus		Rhizobium nepotum		https://www.researchgate.net/publication/314011432_Diversity_of_nodular_bacteria_of_Scorpiurus_muricatus_in_western_Algeria_and_their_impact_on_plant_growth
Scorpiurus muricatus		Phyllobacterium ifriquiensis		https://www.researchgate.net/publication/314011432_Diversity_of_nodular_bacteria_of_Scorpiurus_muricatus_in_western_Algeria_and_their_impact_on_plant_growth
Scorpiurus muricatus		Phyllobacterium endophyticum		https://pubmed.ncbi.nlm.nih.gov/28235183/
Scorpiurus vermiculatus		Starkeya novella		https://www.researchgate.net/publication/314011432_Diversity_of_nodular_bacteria_of_Scorpiurus_muricatus_in_western_Algeria_and_their_impact_on_plant_growth/link/5affa4ab0f7e9be94bd7dec6/download
Spartium junceum	Phyllobacterium myrsinacearum			https://link.springer.com/content/pdf/10.1007/s00203-008-0426-y.pdf
Spartium junceum	Bradyrhizobium canariense			https://link.springer.com/content/pdf/10.1007/s00203-008-0426-y.pdf
Spartium junceum	Bradyrhizobium sp.			https://www.mdpi.com/2073-4425/9/3/163/htm
Sulla capitata	MesoMesorhizobium loti			https://onlinelibrary.wiley.com/doi/abs/10.1111/j.1574-6941.2007.00424.x?sid=nlm%3Apubmed
Sulla capitata		Ralstonia pickettii		https://onlinelibrary.wiley.com/doi/abs/10.1111/j.1574-6941.2007.00424.x?sid=nlm%3Apubmed
Sulla capitata		Staphylococcus epidermidis		https://onlinelibrary.wiley.com/doi/abs/10.1111/j.1574-6941.2007.00424.x?sid=nlm%3Apubmed
Sulla capitata		Staphylococcus pasteuri		https://onlinelibrary.wiley.com/doi/abs/10.1111/j.1574-6941.2007.00424.x?sid=nlm%3Apubmed
Sulla capitata		Staphylococcus pasteuri		https://onlinelibrary.wiley.com/doi/abs/10.1111/j.1574-6941.2007.00424.x?sid=nlm%3Apubmed
Sulla capitata		Bacillus simplex		https://onlinelibrary.wiley.com/doi/abs/10.1111/j.1574-6941.2007.00424.x?sid=nlm%3Apubmed
Sulla capitata		Bacillus megaterium		https://onlinelibrary.wiley.com/doi/abs/10.1111/j.1574-6941.2007.00424.x?sid=nlm%3Apubmed
Sulla capitata		Paenibacillus sp.		https://onlinelibrary.wiley.com/doi/abs/10.1111/j.1574-6941.2007.00424.x?sid=nlm%3Apubmed
Sulla capitata		Pseudomonas sp.		https://onlinelibrary.wiley.com/doi/abs/10.1111/j.1574-6941.2007.00424.x?sid=nlm%3Apubmed
Sulla capitata	Mesorhizobium sp.			https://onlinelibrary.wiley.com/doi/abs/10.1111/j.1574-6941.2007.00424.x?sid=nlm%3Apubmed
Sulla coronaria				https://www.sciencedirect.com/science/article/pii/S0944501318314381?via%3Dihub
Sulla coronaria				https://www.sciencedirect.com/science/article/pii/S0944501318314381?via%3Dihub
Sulla coronaria		Pseudomonas sp.		https://www.sciencedirect.com/science/article/pii/S0944501318314381?via%3Dihub
Sulla coronaria		Microbacterium sp.		https://www.sciencedirect.com/science/article/pii/S0944501318314381?via%3Dihub
Sulla coronaria		Pantoea agglomerans		https://www.sciencedirect.com/science/article/pii/S0944501318314381?via%3Dihub
Sulla coronaria	Rhizobium sullae			https://www.microbiologyresearch.org/content/journal/ijsem/10.1099/00207713-52-4-1267
Sulla coronaria	Rhizobium sullae			https://onlinelibrary.wiley.com/doi/abs/10.1111/j.1574-6941.2007.00424.x?sid=nlm%3Apubmed
Sulla spinosissima		Rhizobium nepotum		https://doi. org/10.1016/j.micpath.2017.08.049
Sulla spinosissima		Variovorax paradoxus		https://doi. org/10.1016/j.micpath.2017.08.049
Sulla spinosissima		Pseudomonas fluorescens		https://doi. org/10.1016/j.micpath.2017.08.049
Sulla spinosissima		Xanthomonas sp.		https://doi. org/10.1016/j.micpath.2017.08.049
Sulla spinosissima		Arthrobacter sp.		https://doi. org/10.1016/j.micpath.2017.08.049
Sulla spinosissima		Agrobacterium sp.		https://onlinelibrary.wiley.com/doi/abs/10.1111/j.1574-6941.2007.00424.x?sid=nlm%3Apubmed
Sulla spinosissima		Pseudomonas sp.		https://onlinelibrary.wiley.com/doi/abs/10.1111/j.1574-6941.2007.00424.x?sid=nlm%3Apubmed
Sulla spinosissima		Erwinia persicina		https://onlinelibrary.wiley.com/doi/abs/10.1111/j.1574-6941.2007.00424.x?sid=nlm%3Apubmed
Sulla spinosissima		Pantoea agglomerans		https://pubmed.ncbi.nlm.nih.gov/15368852/
Sulla spinosissima		Pantoea ananatis		https://onlinelibrary.wiley.com/doi/abs/10.1111/j.1574-6941.2007.00424.x?sid=nlm%3Apubmed
Sulla spinosissima		Enterobacter agglomerans		https://onlinelibrary.wiley.com/doi/abs/10.1111/j.1574-6941.2007.00424.x?sid=nlm%3Apubmed
Sulla spinosissima		Bacillus simplex		https://onlinelibrary.wiley.com/doi/abs/10.1111/j.1574-6941.2007.00424.x?sid=nlm%3Apubmed
Sulla spinosissima		Bacillus megaterium		https://onlinelibrary.wiley.com/doi/abs/10.1111/j.1574-6941.2007.00424.x?sid=nlm%3Apubmed
Sulla spinosissima		Paenibacillus sp.		https://onlinelibrary.wiley.com/doi/abs/10.1111/j.1574-6941.2007.00424.x?sid=nlm%3Apubmed
Sulla spinosissima	Rhizobium sp.			https://onlinelibrary.wiley.com/doi/abs/10.1111/j.1574-6941.2007.00424.x?sid=nlm%3Apubmed
Sulla spinosissima	Mesorhizobium sp.			https://www.jstor.org/stable/24129154
Trifolium campestre		Microbacterium sp.		https://link.springer.com/article/10.1007/s00203-021-02362-y
Trifolium diffusum	Mesorhizobium sp.			https://www.researchgate.net/publication/291333836_TAXONOMY_AND_NODULATING_ABILITY_OF_PAPILIONOID_LEGUMES_OF_BULGARIA_WITH_POTENTIAL_USE_IN_FORAGE_PRODUCTION
Trifolium dubium		Corynebacterium sp.		https://philpapers.org/rec/ROSUOE
Trifolium fragiferum	Bradyrhizobium sp.			https://link.springer.com/article/10.1007/s00203-007-0211-3
Trifolium fragiferum	Mesorhizobium sp.			https://link.springer.com/article/10.1007/s00203-007-0211-3
Trifolium fragiferum	Rhizobium sp.			https://link.springer.com/article/10.1007/s00203-007-0211-3
Trifolium fragiferum	Rhizobium leguminosarum bv. trifolii			https://www.researchgate.net/publication/291333836_TAXONOMY_AND_NODULATING_ABILITY_OF_PAPILIONOID_LEGUMES_OF_BULGARIA_WITH_POTENTIAL_USE_IN_FORAGE_PRODUCTION
Trifolium nigrescens		Pseudomonas sp.		https://www.researchgate.net/publication/271388187_A_large_diversity_of_non-rhizobial_endophytes_found_in_legume_root_nodules_in_Flanders_Belgium
Trifolium ornithopodioides	Sinorhizobium meliloti			https://pubmed.ncbi.nlm.nih.gov/15031655/
Trifolium pratense	Rhizobium leguminosarum bv. trifolii			https://www.publish.csiro.au/AR/issue/1297
Trifolium pratense	Rhizobium leguminosarum			https://www.publish.csiro.au/cp/ar9650575
Trifolium pratense	Paenibacillus sp.			https://link.springer.com/article/10.1007/s00203-013-0914-6
Trifolium pratense	Bradyrhizobium sp.			https://link.springer.com/article/10.1007/s00203-013-0914-6
Trifolium pratense	Mesorhizobium sp.			https://link.springer.com/article/10.1007/s00203-013-0914-6
Trifolium pratense	Bradyrhizobium sp.			https://link.springer.com/article/10.1007/s00203-013-0914-6
Trifolium pratense	Sinorhizobium			https://link.springer.com/article/10.1007/s00203-013-0914-6
Trifolium pratense		Agrobacterium rhizogenes		https://philpapers.org/rec/ROSUOE
Trifolium pratense		Bacillus brevis		https://philpapers.org/rec/ROSUOE
Trifolium pratense		Bacillus insolitus		https://philpapers.org/rec/ROSUOE
Trifolium pratense		Bacillus megaterium		https://philpapers.org/rec/ROSUOE
Trifolium pratense		Bacillus subtilis		https://philpapers.org/rec/ROSUOE
Trifolium pratense		Bordetella avium		https://philpapers.org/rec/ROSUOE
Trifolium pratense		Curtobacterium luteum		https://philpapers.org/rec/ROSUOE
Trifolium pratense		Curtobacterium citreum		https://philpapers.org/rec/ROSUOE
Trifolium pratense		Curtobacterium flaccumfaciens		https://philpapers.org/rec/ROSUOE
Trifolium pratense	MesoMesorhizobium loti			https://philpapers.org/rec/ROSUOE
Trifolium pratense		Phyllobacterium myrsinacearum		https://philpapers.org/rec/ROSUOE
Trifolium pratense		Pseudomonas corrugata		https://philpapers.org/rec/ROSUOE
Trifolium pratense		Pseudomonas fragi		https://philpapers.org/rec/ROSUOE
Trifolium pratense		Rhizobium leguminosarum		https://philpapers.org/rec/ROSUOE
Trifolium pratense		Xanthomonas sp.		https://philpapers.org/rec/ROSUOE
Trifolium repens		Arthrobacter sp.		https://philpapers.org/rec/ROSUOE
Trifolium repens		Streptomyces sp.		https://philpapers.org/rec/ROSUOE
Trifolium repens	Rhizobium leguminosarum			https://link.springer.com/article/10.1007/s11104-016-2899-9
Trifolium repens	Rhizobium acidisoli			https://link.springer.com/article/10.1007/s11104-016-2899-9
Trifolium repens	Rhizobium anhuiense			https://link.springer.com/article/10.1007/s11104-016-2899-9
Trifolium repens	Rhizobium indigoferae			https://link.springer.com/article/10.1007/s11104-016-2899-9
Trifolium repens	Rhizobium sophorae			https://link.springer.com/article/10.1007/s11104-016-2899-9
Trifolium repens	Rhizobium laguerreae			https://link.springer.com/content/pdf/10.1007/s00203-007-0209-x.pdf
Trifolium repens	Bradyrhizobium sp.			https://link.springer.com/content/pdf/10.1007/s00203-007-0209-x.pdf
Trifolium repens	Mesorhizobium sp.			https://link.springer.com/content/pdf/10.1007/s00203-007-0209-x.pdf
Trifolium repens	Sinorhizobium sp.			https://link.springer.com/content/pdf/10.1007/s00203-007-0209-x.pdf
Trifolium repens		Bacillus sp.		https://doi.org/10.1016/j.soilbio.2015.01.002
Trifolium repens		Paenibacillus sp.		https://doi.org/10.1016/j.soilbio.2015.01.002
Trifolium strictum	MesoMesorhizobium loti			https://www.researchgate.net/publication/291333836_TAXONOMY_AND_NODULATING_ABILITY_OF_PAPILIONOID_LEGUMES_OF_BULGARIA_WITH_POTENTIAL_USE_IN_FORAGE_PRODUCTION
Trifolium suffocatum	Rhizobium leguminosarum bv. trifolii			https://www.researchgate.net/publication/291333836_TAXONOMY_AND_NODULATING_ABILITY_OF_PAPILIONOID_LEGUMES_OF_BULGARIA_WITH_POTENTIAL_USE_IN_FORAGE_PRODUCTION
Trifolium tomentosum				https://link.springer.com/article/10.1007/s00203-021-02362-y
Trifolium tomentosum	Rhizobium leguminosarum	Bacillus sp.		https://link.springer.com/article/10.1007/s00203-021-02362-y
Trifolium tomentosum		Cupriavidus sp.		https://link.springer.com/article/10.1007/s00203-021-02362-y
Trifolium tomentosum		Pseudomonas sp.		https://link.springer.com/article/10.1007/s00203-021-02362-y
Trigonella elegans		Variovorax sp.		https://www.researchgate.net/profile/Antonio-Castellano-Hinojosa/publication/285392848_The_diversity_of_rhizobia_nodulating_the_Medicago_Melilotus_and_Trigonella_inoculation_group_in_Egypt_is_marked_by_the_dominance_of_two_genetic_types/links/565eec8408aeafc2aac92ab1/The-diversity-of-rhizobia-nodulating-the-Medicago-Melilotus-and-Trigonella-inoculation-group-in-Egypt-is-marked-by-the-dominance-of…
Trigonella marítima	Sinorhizobium meliloti			https://doi.org/10.1007/s13199-015-0365-8
Trigonella monspeliaca	Sinorhizobium meliloti			https://www.infona.pl/resource/bwmeta1.element.springer-doi-10_1007-S13199-015-0365-8/tab/disciplines
Trigonella officinalis	Sinorhizobium meliloti			https://link.springer.com/article/10.1007/s11104-008-9716-z
Trigonella sicula
Trigonella smalii				https://www.ncbi.nlm.nih.gov/pmc/articles/PMC5412291/
Trigonella smalii	Sinorhizobium medicae			https://www.ncbi.nlm.nih.gov/pmc/articles/PMC5412291/
Trigonella smalii	Sinorhizobium meliloti			https://www.ncbi.nlm.nih.gov/pmc/articles/PMC5412291/
Trigonella smalii		Paenibacillus sp.		https://www.ncbi.nlm.nih.gov/pmc/articles/PMC5412291/
Trigonella smalii		Brevibacillus sp.		https://www.ncbi.nlm.nih.gov/pmc/articles/PMC5412291/
Trigonella smalii		Bacillus sp.		https://philpapers.org/rec/ROSUOE
Vicia disperma	Rhizobium sp.			https://doi.org/10.1016/j.syapm.2016.11.008.
Vicia faba	Rhizobium sophorae			https://doi.org/10.1099/ijs.0.000365
Vicia faba	Rhizobium indigoferae			https://doi.org/10.1099/ijs.0.000365
Vicia faba	Rhizobium leguminosarum			https://doi.org/10.1099/ijs.0.000365
Vicia faba	Rhizobium pisi			https://doi.org/10.1099/ijs.0.000365
Vicia faba	Rhizobium pisi			https://doi.org/10.1099/ijs.0.000365
Vicia faba	Rhizobium laguerreae			https://doi.org/10.1099/ijs.0.000365
Vicia faba	Rhizobium anhuiense			https://doi.org/10.1099/ijs.0.000365
Vicia faba	Rhizobium viciae			https://doi.org/10.1016/j.syapm.2020.126149.
Vicia faba	Rhizobium hidalgonense			https://doi.org/10.1016/j.syapm.2020.126149.
Vicia faba		Pseudomonas yamanorum		https://agris.fao.org/agris-search/search.do?recordID=US201800051075
Vicia faba		Pseudomonas frederiksbergensis		https://agris.fao.org/agris-search/search.do?recordID=US201800051075
Vicia faba		Pseudomonas fragi		https://agris.fao.org/agris-search/search.do?recordID=US201800051075
Vicia faba		Pseudomonas putida		https://agris.fao.org/agris-search/search.do?recordID=US201800051075
Vicia faba		Rahnella aquatilis		https://agris.fao.org/agris-search/search.do?recordID=US201800051075
Vicia faba		Stenotrophomonas maltophilia		https://agris.fao.org/agris-search/search.do?recordID=US201800051075
Vicia faba		Pseudomonas brenneri		https://agris.fao.org/agris-search/search.do?recordID=US201800051075
Vicia faba		Pseudomonas fluorescens		https://agris.fao.org/agris-search/search.do?recordID=US201800051075
Vicia faba		Enterobacter cloacae		https://agris.fao.org/agris-search/search.do?recordID=US201800051075
Vicia faba		Pseudomonas rhodesiae		https://agris.fao.org/agris-search/search.do?recordID=US201800051075
Vicia lathyroides		Lysinibacillus sp.		https://researchrepository.murdoch.edu.au/id/eprint/25237/1/non-rhizobial_endophytes_in_legumes.pdf
Vicia lathyroides	Rhizobium leguminosarum bv. viciae			https://doi.org/10.1111/j.1574-6941.2000.tb00705.x
Vicia leucantha				https://doi.org/10.1111/j.1574-6941.2000.tb00705.x
Vicia nigricans	Rhizobium laguerreae			https://doi.org/10.3390/plants10010015
Vicia nigricans	Rhizobium leguminosarum			https://doi.org/10.3390/plants10010015
Vicia peregrina	Rhizobium sp.			https://www.tandfonline.com/doi/abs/10.1080/15324980801957978
Vicia sativa	Rhizobium leguminosarum			https://doi.org/10.1007/s13213-011-0227-4
Vicia sepium				https://doi.org/10.1016/j.soilbio.2015.01.002
Vicia sepium		Pseudomonas sp.		https://researchrepository.murdoch.edu.au/id/eprint/25237/1/non-rhizobial_endophytes_in_legumes.pdf
Vicia villosa	Rhizobium sp.			https://doi.org/10.1016/j.apsoil.2020.103703.
Vigna unguiculata	Bradyrhizobium liaoningense			https://doi.org/10.1007/s00374-007-0196-8
Vigna unguiculata	Bradyrhizobium japonicum			https://doi.org/10.1007/s00374-007-0196-8
Vigna unguiculata	Bradyrhizobium elkanii			https://doi.org/10.1007/s00374-007-0196-8
Vigna unguiculata	Rhizobium leguminosarum			https://doi.org/10.1007/s00374-007-0196-8
Vigna unguiculata	Sinorhizobium fredii			https://doi.org/10.1007/s00374-007-0196-8
Vigna unguiculata	Microvirga sp.			https://pubmed.ncbi.nlm.nih.gov/24179178/
Vigna unguiculata	Rhizobium sp.			https://pubmed.ncbi.nlm.nih.gov/24179178/
Vigna unguiculata	Bradyrhizobium japonicum			https://pubmed.ncbi.nlm.nih.gov/18564340/
Vigna unguiculata	Bradyrhizobium liaoningense			https://pubmed.ncbi.nlm.nih.gov/18564340/
Vigna unguiculata	Bradyrhizobium yuanmingense			https://pubmed.ncbi.nlm.nih.gov/18564340/
Vigna unguiculata	Bradyrhizobium elkanii			https://pubmed.ncbi.nlm.nih.gov/18564340/
Vigna unguiculata	Rhizobium leguminosarum			https://pubmed.ncbi.nlm.nih.gov/18564340/
Vigna unguiculata	Rhizobium etli			https://pubmed.ncbi.nlm.nih.gov/18564340/
Vigna unguiculata	Sinorhizobium fredii			https://pubmed.ncbi.nlm.nih.gov/18564340/
Vigna unguiculata		Bacillus sp.		https://philpapers.org/rec/ROSUOE
Vigna unguiculata		Brevibacillus sp.		https://philpapers.org/rec/ROSUOE
Vigna unguiculata		Paenibacillus sp.		https://philpapers.org/rec/ROSUOE
Vigna unguiculata		Enterobacter sp.		https://philpapers.org/rec/ROSUOE
Vigna unguiculata		Acinetobacter sp.		https://philpapers.org/rec/ROSUOE
Vigna unguiculata		Chitinophaga sp.		https://philpapers.org/rec/ROSUOE
Vigna unguiculata		Dyella sp.		https://philpapers.org/rec/ROSUOE
Vigna unguiculata		Herbaspirillum sp.		https://philpapers.org/rec/ROSUOE
Vigna unguiculata		Novosphingobium sp.		https://philpapers.org/rec/ROSUOE
Vigna unguiculata		Pseudomonas sp.		https://philpapers.org/rec/ROSUOE
Vigna unguiculata		Stenotrophomonas sp.		https://philpapers.org/rec/ROSUOE
Vigna unguiculata		Enterobacter sp.		https://philpapers.org/rec/ROSUOE
Vigna unguiculata		Chryseobacterium sp.		https://philpapers.org/rec/ROSUOE
Vigna unguiculata		Sphingobacterium sp.		https://philpapers.org/rec/ROSUOE
