# Supplementary material for: Legumes of the Sardinia Island: Knowledge on Symbiotic and Endophytic Bacteria and Interactive Software Tool for Plant Species Determination
Source: Plants (Basel). 2022 Jun 6;11(11):1521. doi: 10.3390/plants11111521 (PMC9183093; doi:10.3390/plants11111521)
Supplement: Supplementary file 1 [file plants-11-01521-s001.zip › Table S3. English version Botabase Keys for Legumes of Sardinia Island.xls]

## Sheet: Foglio1
	form	min. altitude (m)	max. altitude (m)	min. height (cm)	max. height (cm)	flowers since (month)	flowers until (month)	leaves	n.min leaflets	n.max leaflets	leaflets shape	leaflets min. width (mm)	leaflets max. width (mm)	leaflets min. length (mm)	leaflets max. length (mm)	Inflorescence type	n.min flowers/inflorescence	n.max flowers/inflorescence	min.size flowerhead (mm)	max. size flowerhead (mm)	corolla colour	min. lenght corolla (mm)	max. lenght corolla (mm)	other notes	legume	habitat	habitat notes	substrate	abundance in the country	Endemic	geographical notes (Sardinia)
Ceratonia siliqua	PS , PT	0	400	100	800	9	11	>5foliolate	6	8	elliptical	2	4	3	6	linear racemes					greenish	0	0	null corolla		shrubland, garrigue	very arid, especially coasts		R
Anagyris foetida	PS	0	1100	100	400	2	4	trifoliolate			elliptical or lanceolate	1	3	3	7	short racemes glomerule-shaped					yellow sometimes.yellow-greenish	18	25			shrubland, crags		limestone	C
Calicotome spinosa	PS	0	800	150	300	4	5	trifoliolate			obcuneate	1	2	4	6	flowers gen. single or in fascicles of few flowers					yellow	10	14	pubescent silverish white on lower face subglabrous on upper face	glabrous or nearly glabrous legume	shrubland WDS	degraded, frequent fires	generally acid	C
Calicotome villosa (C.infesta)	PS	0	1200	150	300	4	5	trifoliolate			obcuneate	1	2	4	6	flowers in fascicles of 2-15	2	15			yellow	10	14	similar to Calicotome spinosa but leaves pubescent also upper face	hairy or sometimes subglabrous legume	shrubland WDS	degradate, frequent fires	generally acid	C
Cytisus villosus (C.triflorus)	PS	0	1000	50	200	2	4	trifoliolate			elliptical, the central one larger	5	10	10	24	at leaf axil, peduncled in groups of 1-3 (fascicles)	1	3			yellow	15	18	similar to Teline monspessulana but young branches with dark hairs and standard of 9-10 mm		shrubland, leccete WDS			C
Cytisus scoparius (Sarothamnus s.)	PS	0	1400	100	300	5	6	trifoliolate				4	8	10	20	single flowers peduncled (fascicles of 1)	1	1			yellow	20	23	scarce narrow leaves, genistiform branches (broom style)		heathland PEAT		acid	C
Teline monspessulana (Cytisus m.)	PS	0	800	50	200	4	5	trifoliolate			elliptical oblanceolate acute	3	3	6	7	in short corymbs up to 8 flowers		8			yellow	8	10			evergreen forests, holm-oak, shrubland WDS			C
Genista salzmannii (G.lobelii)	PS	500	1500	30	70	4	6	simple				1	2	3	4	single on peduncles of 1-4 mm ("fascicles of 1")	1	1			yellow	10	10			heathland PEAT	oceanic climate		R	x
Genista acanthoclada	PS	0	100	30	160	5	7	trifoliolate				3	4	10	12	alternate o subopposite on short racemes					yellow	9	10	leaves silky-woolish		dry slopes DRY	generally rocky		C but localized	X	North-West, in Nurra, between C. Caccia and Torre di Bantine
Genista corsica	P	0	1600	30	80	4	6	simple			spatulate, rounded or retuse	2	2	3	5	single flowers peduncled (fascicles but can look like racemes)	1	1			yellow	5	5			shrubland by the sea, mountain heathland			C	x
Genista morisii	PS	0	1000	30	70	3	4	trifoliolate			lanceolate	2	2	3	9	subsessile in short racemes					yellow	10	10	scarce narrow leaves, genistiform branches (broom style)		shrubland, garrigue			R	X	South-western Sardinia (includes: Iglesiente, M.Settefratelli, S.Antioco, Flumentorgiu, S.Giorgio, Cagliari, Isola di S.Pietro, Teulada,
Genista ephedrioides (Spart. gasparrinii)	PS	0	600	30	70	5	6	trifoliolate				1	2	3	6	in terminal racemes, with upper flowers abortive					yellow	8	10	scarce narrow leaves, genistiform branches (broom style)		sea cliffs CLFS	also vulcanic		R	x	Gallura, Iglesiente
Genista aetnensis	PS , PT	100	2000	200	600	5	6	simple				1	2	5	9	in elongated, dense terminal racemes					yellow	7	9	scarce leaves white-woolish blade, disapperaed at flowering, genistiform branches (broom style)		bushland, woodlands, lava			R	x	Orgosolo, Mounts of Dorgali, Mounts Settefratelli, Saint Antioco
Spartium junceum	PS	0	600	50	150	5	6	simple			lanceolate	3	6	18	25	in elongated, loose terminal racemes					yellow	20	25	scarce narrow leaves, disapperaed at flowering, genistiform branches (broom style)		bushland	sunny areas		C
Argyrolobium zanonii (Arg.argenteum)	PS	0	800	80	150	5	6	trifoliolate			elliptical-linear	3	4	9	15	in terminal racemes with 2-4 flowers	2	4			yellow	10	15	palmate type leaves		dry meadows, garrigue DRY		limestone	R
Lupinus luteus	A	0	600	20	60	4	5	palmate			oblanceolate	10	10	40	60	in terminal racemes interrupted with verticillate flowers					yellow	13	15			arid fallow DRY		acidophilous	R
Lupinus angustifolius	A	0	1000	20	50	4	5	palmate			linear	2	5	20	35	in pyramidal terminal racemes					white blue-streked	10	12			arid fallow, clearings in shrubland	often on acid soil (red soil)	generally acid	R
Lupinus micranthus (L.hirsutus)	A	0	600	5	15	4	5	palmate			linear-spatulate	6	8	25	35	in terminal racemes, capitulum shaped, then elongated in fruit					blue-violet	10	10			arid fallow, shrubland		acidophilous	R
Lupinus albus (L.termis)	A	0	800	30	40	4	5	palmate			oblanceolate	10	15	25	35	in terminal racemes with few flowers					white or blue	13	15			agriculture CROP			C
Robinia pseudoacacia	PS , PT	0	1000	200	2500	5	6	>5foliolate	13	15	elliptical	10	20	30	50	in axillary racemes hanging					white	15	20			embankments, fallow, hedges			C
Colutea arborescens	PS	0	1200	100	400	5	7	>5foliolate	9	13	elliptical or obovate	10	15	17	20	in axillary racemes with 4-8 flowers	4	8			yellow	13	17			dry slopes, woodlands		gen. limestone	R
Astragalus boeticus	A	0	0	10	50	3	4	>5foliolate	21	31	oblanceolate or obovate	3	6	8	15	in axillary racemes dense, ovate with 5-15 flowers	5	15			yellow	12	14			beaches, arid fallow	littoral		C
Astragalus verrucosus (A.tuberculosus)	P	0	0	30	100	4	6	>5foliolate	15	25	oblanceolate	4	8	8	15	in axillary racemes with 5-8 flowers	5	8			pinkish-purple	16	18			maritime sands MAR	littoral		RR	X	West, Flumentorgiu, and S.Giorgio (nearby Cagliari)
Astragalus maritimus	P	0	0	20	40	4	5	>5foliolate	15	25	oblanceolate	4	8	8	15	in axillary racemes with 5-8 flowers	5	8			pinkish-purple	16	18	similar to A. verrucosus but dense short brown hairs, racemes gen. Much longer than leaves.		littoral garrigue DRY	littoral		RR	X	St.Pietro island , by Carloforte, on liparitic tufo, covered by vegetation, travertine crust in the littoral garrigue belt
Astragalus epiglottis	A	0	600	5	25	3	4	>5foliolate	11	21						in axillary racemes, dense, ovate, subsessile					yellow	3	3			arid fallow DRY			R
Astragalus hamosus	A	0	1000	10	40	3	5	>5foliolate	17	23	obcuneate bilobed		5		12	in axillary racemes, dense, ovate, with few flowers					yellowish	7	9			pastures, arid fallow			C
Astragalus massiliensis (A.tragacantha)	PS	0	300	20	50	4	5	>5foliolate	5	8		1	1.2	2	4	in axillary racemes, dense, ovate, with 1-8 flowers	1	8			white and violet	12	14	spiny		littoral garrigue DRY	windy sites		R		North, from Capo Caccia to St.Teresa, South at Teulada
Astragalus sirinicus subsp. gennargenteus	PS	600	2300	30	40	6	7	>5foliolate	15	19	elliptical	2	3	7	10	in axillary racemes, dense					yellow	17	19	spiny	legume with white and dark hairs mixed, nearly glabrous in the end	heathland PEAT	mountain		R	X	Gennargentu Mountains
Biserrula pelecinus	A	0	600	10	40	4	5	>5foliolate	15	23	elliptical	2	3	4	6	in axillary racemes with 3-9 flowers	3	9			yellow-violet	5	5			arid fallow DRY			R
Glycyrrhiza glabra	P	0	1000	40	100	6	7	>5foliolate	9	15	oval or elliptical	10	20	30	50	in axillary racemes					white-blueish	8	12			arid fallow DRY			R
Psoralea bituminosa	P	0	1000	20	50	5	6	trifoliolate			elliptical	10	20	30	50	hemisphaerical heads of 2-3 cm			20	30	blue-violet	8	13	bitumen smell		arid pastures, fallow, hedges			C
Psoralea morisiana	PS	300	1000	20	50	5	7	trifoliolate			lanceolate-linear	5	18	28	42	hemisphaerical heads of 3,5-4,5 cm			35	45	white, streaked with violet	15	18			cliffs CLIFF	shady		RR	X	North East, on Montalbo up to Cala Gonone
Phaseolus vulgaris	A	0	1500	50	300	5	9	trifoliolate			ovate acuminate	30	80	50	120	in short racemes					green-yellowish	10	15			agriculture, gardens			C
Vigna unguiculata (V.sinensis)	A	0	2000	30	150	6	10	trifoliolate			ovate acuminate					in short racemes					yellow or red	20	30	simlar to Phaseolus vulgaris but more acute leaflets		agriculture CROP			C
Cicer arietinum	A	0	1000	20	80	6	8	>5foliolate	7	15	elliptical or ovate	3	8	8	15	single, peduncled axillary ("fascicles of 1")	1	1			blue or whitish	10	12			agriculture, hedges, crops			C
Vicia altissima	P	0	600	100	200	5	6	>5foliolate with tendrils	10	16	lanceolate-acute	5	9	10	20	in axillary racemes with 5-10 flowers	5	10			white streaked with blue	15	20			coppice, hedges			R
Vicia glauca (Vicia rerayensis)	P	1500	1950	10	30	5	6	>5foliolate with tendrils	6	10	from oval to lanceolate	3	4	7	8	in axillary racemes with 3-8 flowers	3	8			pinkish streaked with purple	8	10			pastures		limestone	R		Siniscola, Oliena, Gennargentu, Ortobene, Asinara
Vicia incana (V.gerardii, V.galloprovincialis)	P	0	1400	40	120	5	8	>5foliolate with tendrils	10	24	strictly lanceolate, mucronulate	3	6	15	25	in axillary racemes with 20-40 flowers	20	40			blue, violet or purple, sometimes pale	10	12	similar to V.tenuifolia but standard petal of 10-12 mm		forests, cedui WDS			C
Vicia tenuifolia	P	0	1500	40	120	5	8	>5foliolate with tendrils	10	24	strictly lanceolate, mucronulate	3	6	15	25	in axillary racemes with 10-30 flowers	10	30			blue, violet or purple, sometimes pale	13	17	similar to V.incana, but standard petal of 13-17 mm		forests chiari, cedui WDS			R
Vicia villosa	A	0	1000	30	120	3	6	>5foliolate with tendrils	16	20	strictly elliptical	2	8	10	30	in axillary racemes with 10-30 flowers	10	30			blue	11	20			colture, ruderi, arid fallow			C
Vicia pseudocracca	A	0	800	30	120	3	5	>5foliolate with tendrils	16	20	strictly elliptical	2	8	10	30	in axillary racemes with 3-10 flowers	3	10			white yellowish or blueish	14	18			arid fallow, by the sea	sandy soils		R
Vicia atropurpurea (V.benghalensis)	P	0	800	10	40	3	6	>5foliolate with tendrils	8	14	strictly elliptical	2	2	10	14	in axillary racemes with 3-10 flowers	3	10			purple	12	15			arid pastures, fallow, garrigue			C
Vicia calcarata (V.monantha, monanthos)	A	0	600	20	60	4	5	>5foliolate with tendrils	14	18	truncated at apex and mucronate	3	5	15	17	in axillary racemes with 1-4 flowers	1	4			uncoloured or pinkish wine coloured	10	15			arid pastures, garrigue DRY			R
Vicia articulata (V.monantha, monanthos	A	0	600	20	60	5	6	>5foliolate with tendrils	14	18	linear spatulate	1	4	10	25	in axillary racemes with 1-4 flowers	1	4			whitish blue	10	15			colture, arid fallow	weed		R
Vicia leucantha (Ervum l. Ervum agrigentinum)	A	0	600	20	60	3	5	>5foliolate with tendrils	10	20	strictly elliptical	2	4	8	16	in axillary racemes with 2-12 flowers	2	12			white streaked of violet	6	8			arid fallow DRY			C
Vicia hirsuta (Ervum hirsutum)	A	0	1200	20	50	4	6	>5foliolate with tendrils	12	20	linear	0.5	1.5	7	15	in axillary racemes with 1-6 flowers	1	6			white-violet	4	5	similar to V.disperma but calyx division more or less equal		fallow, arid meadows, colture	weed on cereals		C
Vicia disperma	A	0	1400	10	50	3	5	>5foliolate with tendrils	12	20	linear	0.5	1.5	7	15	in axillary racemes with 1-6 flowers	1	6			purple	4	5	similar to V.hirsuta but calyx division unequal		fallow, arid pastures		generally quartz	R
Vicia tenuissima (V.gracilis, Ervum tenuissimum, E.longifolium)	A	0	1000	10	20	3	5	>5foliolate with tendrils	4	8	linear very acute and mucronulate	1	1	8	15	in axillary racemes with 1-5 flowers	1	5			pale, almost white	5	7	similar to V.tetrasperma but racemes (1)-2-5-flowers long 2-3 fold the leaf, ending with spine of 2-3 mm		fallow, hedges, shrubland			C
Vicia tetrasperma	A	0	1200	10	50	4	6	>5foliolate with tendrils	4	8	linear very acute and mucronulate	1	1	8	15	in axillary racemes with 1-2 flowers	1	2			pale, almost white	5	7	similar to V.tenuissima but racemes 1-2-flowers long as the leaf, no spine		cereal cultivations	weed on cereals	weakly acidophilous	R
Vicia pubescens	A	0	800	20	50	3	5	>5foliolate with tendrils	8	10	strictly elliptical	1.5	4	9	17	in axillary racemes with 1-7 flowers	1	7			whitish	5	7			fields, arid pastures			R
Vicia sepium	P	100	2000	40	120	6	7	>5foliolate with tendrils	6	12	lanceolate, truncated-aristate at apex		15		30	in axillary racemes with 2-4 flowers	2	4			blue streaked of violet	12	15			forests, schiarite, prati ombrosi e freschi	degraded beech forests		R
Vicia sativa	A	0	1500	10	80	3	6	>5foliolate with tendrils	8	16	obcuneate or nearly linear	1	6	10	13	single or 2 rar.4,subsessile, at leaf axil	1	4			purple-violet	14	30			dry meadows, pastures, colture			C
Vicia lathyroides	A	0	1000	10	40	3	5	>5foliolate with tendrils	4	8	from linear to strictly elliptical	1.5	3	7	15	single, subsessile, at leaf axil	1	1			blue	5	7			arid fallow, vigne			R
Vicia peregrina	A	0	1200	20	40	3	5	>5foliolate with tendrils	8	16	linear	1	2	10	22	single, subsessile, (peduncles short) at leaf axil	1	1			purple	14	16			arid fallow, fields			R
Vicia lutea	A	0	800	10	50	4	5	>5foliolate with tendrils	14	20	linear lanceolate mucronate	1.5	3	10	16	single or 2 subsessile, at leaf axil	1	2			yellow or white	18	22	standard petal glabrous		fallow, arid pastures, shrubland	also coppice	generally quartz	C
Vicia hybrida	A	0	1000	20	40	3	5	>5foliolate with tendrils	10	12	elliptical truncated or obcuneate		4		10	single, sessile, at leaf axil	1	1			yellow	18	30	standard petal pubescent		fallow, hedges, fields			C
Vicia bithynica	A	0	1000	20	40	3	5	>5foliolate with tendrils	2	6	subrounded (lower leaves) elliptical mucronate (upperleaves, to which measures refer)	8	12	22	36	single or 2-3, subsessile or on common peduncle at leaf axil	1	3			white-purpleish	16	20	similar to Lathyrus pratensis but dentate stipules		fallow, pastures, hedges	also fields		C
Vicia narbonensis	A	0	1000	20	60	4	6	>5foliolate with tendrils	4	6	obovate	10	20	20	30	in axillary short racemes (1 cm) with 1-4 flowers	1	4			dark-purple	15	18	hirsute leaves		fallow, gardens, crops			C
Vicia faba	A	0	1500	20	80	3	5	>5foliolate	3	4	obovate	20	40	30	60	in axillary short racemes (1 cm) with 1-4 flowers	1	4			white	18	24			cropped fields			C
Lens nigricans (Ervum n., Vicia n., V.marschallii)	A	0	1000	10	30	4	5	>5foliolate	6	8	linear or strictly elliptical	1	2	5	8	in axillary racemes with 1-2 flowers	1	2			blue or violet	5	8	upper leaves with 6-12 leaflets gen.acute, flower peduncle aristate		arid fallow DRY	with rocks ans stones		R
Lens culinaris	A	0	1000	10	40	5	8	>5foliolate	8	14	linear or strictly elliptical		8		20	in axillary racemes with 1-3 flowers	1	3			whitish	5	8			agriculture CROP	often subspontaneous		C
Lens ervoides (Vicie e., Ervum lenticula, L.lenticula, V.lenticula, E.uniflorum)	A	0	1300	10	30	4	5	>5foliolate	2	6	linear or strictly elliptical	1	2	5	8	in axillary racemes with 1-2 flowers	1	2			blue or violet	5	8	upper leaves with 4-6 leaflets truncated or bilobed, peduncle with null or rudimentary spine		arid fallow DRY			R
Lathyrus pratensis	P	0	2000	20	40	5	8	with tendrils, 1pinnate	2	2	linear lanceolate	2	3	20	40	in axillary racemes with 5-10 flowers	5	10			yellow	10	12			fields, hedges, bushland			C
Lathyrus latifolius	P	0	1200	50	150	5	8	with tendrils, 1pinnate, winged stem	2	2	elliptical lanceolate (inf. 12-14x35-50) elliptical subrounded (sup.40-45x60-80)	12	45	35	80	in axillary racemes with 5-15 flowers	5	15			standard pinkish-wine with purple veins	10	12			fallow, hedges			C
Lathyrus heterophyllus	P	300	1500	50	250	6	8	mixed, with tendrils, 2pinnate, or 3 or 4 pinnate (>5foliolate), winged stem	2	6	elliptical lanceolate (inf. 12-14x35-50) elliptical subrounded (sup.40-45x60-80)	12	45	35	80	in axillary racemes with 5-15 flowers	5	15			standard pinkish-wine with purple veins	10	12	lower leaves with 2 leaflets, upper with 4-6 leaflets		cliffs, rocky outcrops, pastures	with stones	limestone	R
Lathyrus tingitanus	A	0	600	60	120	4	5	with tendrils, 1pinnate stem winged but very narrowly	2	2	lanceolate or strictly elliptical mucronate	4	18	20	80	in axillary racemes with 1-3 flowers	1	3			red-purple	20	30	narrowly winged stem		hedges			R		nearby Iglesias
Lathyrus saxatilis (Vicia s., L.ciliatus)	A	0	600	10	30	4	5	mixed, without real tendrils, lower leaves pinnate with 2-3 leaflet pairs., upper leaves.with 1-2 pairs, linear (1pinnate or 2pinnate or >5foliolate)	2	6	linear dentate	1	2	7	20	single, peduncled, at leaf axil	1	1			pale-yellow	7	8	lower leaves with 4-6 leaflets, upper with 2-4 leaflets		arid fallow DRY			R		MountTuttavista
Lathyrus sphaericus	A	0	1200	10	50	5	6	with tendrils, 1 pair of leaflets, (1pinnate) short tendril only in upper leaf	1	1	linear-lanceolate	3	4	25	40	single, peduncled, at leaf axil	1	1			scarlett red	10	13	peduncles of 5-20 mm continued with short erect spine		arid fallow, uliveti, fields			C
Lathyrus angulatus (L.hexaedrus)	A	0	1000	10	50	5	6	with tendrils, 1 pair of leaflets (1pinnate), short tendril only in superior leaf	1	1	linear-lanceolate	2	3	25	40	single, peduncled, at leaf axil	1	1			pale blue	10	13	peduncles of 20-70 mm continued with short erect spine		arid fallow, fields			R
Lathyrus cicera (L.dubius)	A	0	1000	10	60	3	4	with tendrils, in upper leaves reduced to a barb, in lower 1-2 pairs of leaflets (1pinnate or 2pinnate ), winged stem	2	4	strictly lanceolate	2	8	20	60	single, peduncled, at leaf axil	1	1			purple	13	15			arid fallow, fields			C
Lathyrus gorgoni	A	0	500	20	60	3	6	with tendrils, winged petiols and 1 pair leaflets (1pinnate) winged stem	2	2	lanceolate-linear		11		60	single , peduncled, at leaf axil	1	1			yellow intensely streaked of red on standard	18	20			fields, arid fallow			C		nearby Cagliari
Lathyrus hirsutus	A	0	1350	30	50	4	7	mixed, with tendrils, axis broadened into wings, 1 (rar.2-4) leaflet pairs (1pinnate or 2pinnate or >5foliolate) winged stem.	2	8	lanceolate-linear	5	10	50	80	in axillary racemes with 2-3 flowers	2	3			blue o red streaked of blue	8	12	leaflets.2 (rar.4-8)	hirsute legume	fallow, pastures			C
Lathyrus articulatus	A	0	600	30	70	4	6	mixed, with tendrils, the lower only with winged axis, the higher with (2) 3-4 pairs of di leaflets.1pinnate or >5foliolate, winged stem	0	8	lanceolate-linear	4	7	20	40	single, peduncled, at leaf axil	1	2			red with white or pink wings	12	15	lower leaves with 0 leaflets, upper with 4-8 leaflets		fallow, fields			R
Lathyrus ochrus	A	0	1000	20	60	4	6	mixed, with tendrils, wide axis 1-2 cm-wide, upper ones with 1-2 leaflets (simple or 1pinnate ), winged stem	0	4	irregular	10	10	15	25	single (rar. 2), peduncled, at leaf axil	1	2			yellow	12	12	lower leaves with 0 leaflets, upper with 2-4 leaflets		fallow, fields			C
Lathyrus nissolia	A	0	1600	20	50	4	7	particular, simple, graminiform, winged stem				4	5	50	100	single (rar. 2), peduncled, at leaf axil	1	2			red	6	18			fallow, fields			C
Lathyrus aphaca	A	0	1500	10	30	4	6	particular, only astate stipules								single (rar. 2), peduncled, at leaf axil	1	2			yellow	8	18			wheat crops, fallow	weed	limestone	C
Pisum sativum	A	0	1600	20	50	4	6	with tendrils, fg. 1pinnate o 2pinnate with amplexicaul stipules	2	4	oval		18		24	single or 2-3, peduncled (raceme), at leaf axil	1	3			violet standard and purple-black wings	18	36			colture, fallow			C
Ononis natrix	P	0	1200	30	60	4	7	trifoliolate, central leaflet petiolulate			from strictly lanceolate to subround			10	20	flowers in axillary racemes peduncled of 1 flower	1	1			yellow	10	20			dry meadows DRY			C
Ononis ornithopodioides	A	0	1100	5	25	4	5	trifoliolate, central leaflet petiolulate			elliptical or oblanceolate	3	8	7	20	flowers in axillary racemes peduncled, 1-2 flowers	1	2			yellow	6	8	viscid plant	legume choked between seeds	cliffs, arid meadows		limestone	R
Ononis biflora	A	0	400	10	50	2	4	trifoliolate, central leaflet petiolulate			elliptical or oblanceolate	3		7		flowers in axillary racemes peduncled, with 2 flowers	2	2			pale-yellow or tinted with pinkish	13	15	similar to O.ornithopodioides but less viscid	legume not choked between seeds	arid fallow DRY			R
Ononis sicula (O.viscosa var. sicula)	A	0	500	5	20	3	4	trifoliolate or trifoliolate with leaflet. central petiolulate			oblanceolate	3	6	10	15	flowers in axillary racemes peduncled, 1 flower	1	1			yellow	4	5			arid fallow DRY		limestone	RR		Cagliari
Ononis reclinata (O.laxiflora)	A	0	1400	3	30	4	6	trifoliolate, central leaflet petiolulate			ovate - obcuneate	2	6	4	10	flowers in axillary racemes peduncled, 1 flower	1	1			pinkish or red	5	10			arid fallow, garrigue DRY			C
Ononis dentata (O.reclinata subsp. dentata)	A	0	1500	10	20	4	5	trifoliolate, central leaflet petiolulate			ovate - obcuneate	2	6	4	10	flowers in axillary racemes peduncled, 1 flower	1	1			pinkish or red	5	13	similar to O.reclinata but calyx divisions tridentate at apex		arid fallow DRY			RR		Golfo Aranci
Ononis breviflora (O.viscosa var breviflora,O.longearistata)	A	0	1200	10	20	5	6	trifoliolate, central leaflet petiolulate			from elliptical to obovate, dentate in the upper half	10	20	15	30	flowers in axillary racemes peduncled 1 flower	1	1			yellow variegated	7	9	peduncle of 5-6 mm with long arista		arid pastures DRY			C
Ononis pusilla (O.columnae, O.apula, O. cherleri)	P	0	1200	10	35	6	9	trifoliolate, central leaflet petiolulate			from oblanceolate to obcuneate	2.5	2.5	4	7	flowers axillary sessile or subsessile, single or with 2-3	1	3			yellow	5	12	viscid plant		arid pastures, garrigue, dry meadows DRY			R
Ononis minutissima	P	0	800	5	30	4	10	trifoliolate or trifoliolate with central leaflet petiolulate			from oblanceolate to obcuneate	2.5	2.5	4	7	flowers axillary sessile or subsessile, single or with 2-3	1	3			yellow	8	10	glabrous		dry meadows DRY		limestone	R
Ononis spinosa	P	0	1300	20	70	5	9	trifoliolate, central leaflet petiolulate			elliptical or linear spatulate, dentate on margin	5	5	10	10	flowers axillary sessile or subsessile, single or with 2-3	1	3			pinkish-wine coloured	6	10	spines		dry environments DRY			C
Ononis alba (O.villosissima)	A	0	600	10	50	5	6	simple			from lanceolate to oblanceolate	2	12	9	45	flowers axillary sessile or subsessile, single or with 2-3	1	3			pinkish or white	12	16			arid pastures DRY	with stones		R
Ononis variegata	A	0	0	10	30	4	5	simple			trifoliolate-like but with just a conduplicate and curved, sometimes absent, central segment,	5	5	8	8	flowers axillary sessile or subsessile, single or with 2-3	1	3			yellow	6	10	gluey sticky		beaches, littoral dunes MAR	littoral		C
Ononis diffusa	A	0	0	10	40	4	6	trifoliolate, central leaflet petiolulate			from elliptical to obovate	8	10	10	20	flowers axillary sessile or subsessile, single or with 2-3	1	3			pinkish	10	12	gluey sticky, upper flora leaves with ample stipules and a single well developed.green leaflet, green calyx.		coast cliffs, maritime sands MAR	littoral		R
Ononis mitissima	A	0	0	10	60	4	6	trifoliolate, central leaflet petiolulate			elliptical or oblanceolate	8	10	15	20	flowers axillary sessile or subsessile, single or with 2-3	1	3			pinkish	12	12	gluey sticky, flower leaves with ample stipules		maritime sands, coastal arid fallow MAR	littoral		R
Melilotus officinalis	B	0	1500	50	150	5	8	trifoliolate, central leaflet petiolulate			elliptical dentate	5	10	10	25	racemes elongated with 30-70 flowers	30	70			yellow	5	5	coumarin smell		shrubland, fallow			C
Melilotus italica	A	0	600	30	50	3	5	trifoliolate, central leaflet petiolulate			obovate rounded at apex and dentate in the upper half		16		20	elongated racemes with 20-40 flowers	20	40			yellow	6	9	corolla 6-9 mm with wings>keel, stipules dentate		fallow			C
Melilotus neapolitana	A	0	600	10	40	4	6	trifoliolate, central leaflet petiolulate			from obcuneate to oblanceolate	3	8	9	10	elongated racemes with 8-20 flowers	8	20			yellow	4	5	corolla 4-5 mm with wings>keel, stipules entire or slightly dentate		sandy arid fallow, maritime dunes DRY			C
Melilotus indica	A	0	1000	8	60	4	7	trifoliolate, central leaflet petiolulate			strictly elliptical or obovate, dentate all around the margin	4	8	12	12	elongated racemes with many flowers					yellow	2	3	corolla 2-3 mm with wings>keel, stipules intere or slightly dentate		ruderal soils, fallow, hedges			C
Melilotus elegans	A	0	600	20	100	4	7	trifoliolate, central leaflet petiolulate			oblanceolate, truncated at apex and dentate in the upper half	4	11	11	16	elongated racemes with many flowers					yellow	4	4	corolla 4 mm with wings>keel, stipules intere or slightly dentate		fields, ruderal soils, roadsides			R
Melilotus sulcata	A	0	800	20	30	4	7	trifoliolate, central leaflet petiolulate			oblanceolate, serrated	2	3.5	9	13	elongated racemes > axil leaf with 8-50 flowers	8	50			yellow	2.5	4	corolla 2,5-4 mm with wings<keel,		fields, olive groves, arid fallow			C
Melilotus messanensis (M.siculus)	A	0	600	30	60	4	7	trifoliolate, central leaflet petiolulate			oblanceolate- linea, coarsely serrated in the upper half	3	5	8	13	elongated racemes < axil leaf with 3-10 flowers	3	10			yellow	4	5	corolla 4-5 mm with wings<keel,		pastures, humid fallow, gen. along coasts			R
Trigonella maritima	A	0	0	10	20	3	5	trifoliolate, central leaflet petiolulate				3	6	8	13	heads, flowers on peduncles longer than axil leaf with 8-30 flowers	8	30			yellow	6	7			maritime beaches MAR	littoral		R
Trigonella monspeliaca	A	0	500	5	15	3	6	trifoliolate, central leaflet petiolulate			from oblanceolate to triangular	3	7	6	10	axillary glomerule,3-8 flowers almost sessile	3	8			yellow	3	4			garrigue, arid fallow DRY			C
Trigonella gladiata	A	0	900	3	15	4	6	trifoliolate, central leaflet petiolulate			oblanceolate, dentate only at apex	3	6	7	12	gen. single, almost sessile	1	1			yellowish or pale at times variegated	6	10			arid fallow DRY			C
Medicago lupulina	A	0	1500	5	25	4	7	trifoliolate, central leaflet petiolulate			obcordate	7	9	8	11	axillary heads with 10-50 flowers	10	50			yellow	2	2		spiral shaped legume	ruderal soils, arid fallow	also walked-over		C
Medicago sativa	P	0	1200	30	50	4	7	trifoliolate, central leaflet petiolulate			oblanceolate with dentate margin and truncated, mucronated apex	3	8	15	20	dense axillary racemes					violet or from blueish to red-wine coloured	8	10		spiral shaped legume	fallow, fields, dry meadows			C
Medicago marina	P	0	0	10	50	3	8	trifoliolate, central leaflet petiolulate			cuneate	3	7	6	11	dense axillary racemes					yellow	7	9	white woolish plant, prostrate	spiral shaped legume	maritime dunes MAR	littoral		C
Medicago orbicularis	A	0	1300	20	60	5	8	trifoliolate, central leaflet petiolulate			triangular and obovate	6	8	7	9	loose axillary racemes with few flowers					yellow	3	3	stipules of 6 mm, completely divided in linear segments	spiral shaped legume	cropped fields, grassy fallow			C
Medicago intertexta	A	0	600	30	70	4	5	trifoliolate, central leaflet petiolulate			oblanceolate-obovate	8	15	12	25	dense axillary racemes					yellow	7	7	stipules of 8-12 mm, completely divided in linear segments	spiral shaped legume	cropped fields, arid fallow			C
Medicago ciliaris	A	0	300	20	50	4	5	trifoliolate, central leaflet petiolulate			oblanceolate-obovate	8	12	12	22	axillary, peduncled, single or in racemes of 2-3 (similar to heads)	1	3			yellow	5	6		spiral shaped legume with thorns	cropped fields	gen. floodplain soils		C
Medicago scutellata	A	0	600	40	70	4	5	trifoliolate, central leaflet petiolulate			obovate or orbicular			10	15	axillary single or in racemes of 2-3	1	3			yellow	6	6	stipules of 8-11 mm, with triangular denticles legume not flattened, yellowish hairiness	spiral shaped legume	arid fallow DRY			C
Medicago rugosa	A	0	800	20	40	3	5	trifoliolate, central leaflet petiolulate			oblanceolate or triangular, rounded or truncated-retuse	3	5	8	11	axillary single or in racemes of 2-3	1	3			yellow	2	2	stipules di 8-12 mm, with triangular denticles legume with flattened disc shape	spiral shaped legume	grassy fallow, limestone cliffs			R
Medicago rigidula	A	0	1200	30	50	3	6	trifoliolate, central leaflet petiolulate			oblanceolate or triangula, crenate	4	7	5	9	loose axillary racemes with few flowers	1				yellow	4	4.5		spiral shaped legume with thorns, pubescent	arid fallow DRY			C
Medicago tornata	A	0	0	10	60	4	5	trifoliolate, central leaflet petiolulate			obovate			10	25	loose axillary racemes with 1-12 flowers	1	12			yellow	5	7	stipules di 6-12 mm, completely divided in linear segments	spiral shaped legume sometimes with thorns	arid fallow, gen. by the sea MAR	littoral		R
Medicago truncatula	A	0	850	15	30	3	5	trifoliolate, central leaflet petiolulate			triangular with truncated retuse apex		6		7	axillary racemes loose with 2-4 flowers	2	4			yellow	2.5	2.5		spiral shaped legume with thorns	arid fallow, pastures,clearings in shrubland			C
Medicago litoralis	A	0	600	5	30	3	5	trifoliolate, central leaflet petiolulate			oblanceolate or triangular, trtruncated or retuse towards apex, with acute, aristate teeth	2	4	5	6	loose axillary racemes with few flowers					yellow	4	5		spiral shaped legume with thorns	arid sites, sandy, by the sea MAR			C
Medicago aculeata	A	0	600	30	50	3	5	trifoliolate, central leaflet petiolulate			oblanceolate or obovate	7	14	11	18	axillary racemes loose with 1-2 flowers	1	2			yellow	3	3		spiral shaped legume with thorns, pubescent	arid fallow, gardens, fields			C
Medicago tuberculata	A	0	600	20	50	3	5	trifoliolate, central leaflet petiolulate			oblanceolate or obovate	7	14	11	18	loose axillary racemes with 1-8 flowers	1	8			yellow	5	6		spiral shaped legume with brief thorns	fallow, fields			R
Medicago murex	A	0	600	40	80	3	5	trifoliolate, central leaflet petiolulate			oblanceolate or obovate, retuse	11	21	18	20	loose axillary racemes with 2-4 flowers	2	4			yellow	3.5	3.5		spiral shaped legume with thorns	arid fallow, fields			C
Medicago arabica	A	0	600	5	25	3	4	trifoliolate, central leaflet petiolulate			obcordate, truncated or retuse, often black v-shaped spot at center	15	18	12	13	loose axillary racemes with 2-5 flowers	2	5			yellow	6	6		spiral shaped legume with thorns	grassy fallow, ruderal soils, fields			C
Medicago hispida (M.polymorpha ? M. lappacea, M. nigra, M.denticulata)	A	0	1000	20	40	3	5	trifoliolate, central leaflet petiolulate			triangular retuse	6	8	8	11	loose axillary racemes with few flowers					yellow	4	4		spiral shaped legume with thorns	arid fallow, fields			C
Medicago praecox	A	0	300	5	25	3	4	trifoliolate, central leaflet petiolulate			obcuneate	1	3	3	5	axillary single flower or in racemes of 2	1	2			yellow	2	2		spiral shaped legume with thorns	arid fallow, garrigue DRY			R
Medicago tenoreana	A	0	1900	8	25	5	6	trifoliolate, central leaflet petiolulate			obcuneate retuse	4	6	6	12	loose axillary racemes with 2-3 flowers	2	3			yellow	3.5	3.5		spiral shaped legume with thorns	arid fallow, garrigue DRY			R
Medicago minima	A	0	1000	10	30	5	7	trifoliolate, central leaflet petiolulate			elliprical or rhombus-shaped or cuneate	2	4	7	7	loose axillary racemes with 1-10 flowers	1	10			yellow	4	4		spiral shaped legume with thorns	dry meadows and steppe DRY		limestone	C
Trifolium ornithopodioides	A	0	600	5	20	5	6	trifoliolate			from obovate to obcordate, often truncate, finely serrate			4	10	basal inflorescences (not properly racemes nor heads) with 1-4 flowers	1	4			pinkish o whitish	6	8	prostrate stem		prati subsaline, grassy patches in shrubland			RR		La Maddalena Island
Trifolium strictum (T.laevigatum)	A	0	1400	3	25	5	7	trifoliolate, central leaflet petiolulate			lanceolate-elliptical, acute, often with a pedunculate apical gland			8	20	heads of 7-10 mm at upper leaf axil					pinkish	5	6	erect or ascendent stem		fallow		quartz	R
Trifolium repens	P	0	1800	5	20	4	10	trifoliolate			obovate	12	16	14	20	heads of 20 mm, with 20-80 flowers, single at apex of erect stems of 5-20 cm naked, glabre and striped	20	80	20	20	white or pinkish, after flowering dark and pointed downwards	8	10	horizontally crawling stem rooting at nodes		prati, fallow DRY			CC
Trifolium nigrescens	A	0	2000	5	30	3	6	trifoliolate			obovate or obcuneate			7	15	heads of 10-20 mm con flowers alla fine pendenti			10	20	white or pinkish	6	9	prostrate ascendent or erect stem		prati, arid fallow			C
Trifolium michelianum	A	0	600	10	60	5	6	trifoliolate			oblanceolate or obovate-dentate			10	20	sphaerical heads 20 mm			20	20	white-pinkish or greenish	8	9	erect stem		prati umidi WET			R
Trifolium glomeratum	A	0	1000	5	20	4	6	trifoliolate			obovate			5	10	dense heads 8-12 mm			8	12	pinkish	4	5	prostrate or ascendent stem		prati, fallow		volcanic soil or anyhow acid	R
Trifolium suffocatum	A	0	600	1	5	4	5	trifoliolate			obovate					heads 5-6 mm			5	6	white or pinkish	3	4	prostrate or ascendent stem		arid fallow DRY		generally quartz	R
Trifolium spumosum	A	0	600	10	30	4	5	trifoliolate, central leaflet petiolulate			obovate, obtusely dentate			10	20	heads 20 mm sphaerical, then oval			20	20	pinkish	7	10	prostrate ascendent or erect stem		grassy and arid fallow DRY			R
Trifolium fragiferum	P	0	1200	10	40	4	8	trifoliolate			oval or elliptical	5	14	10	20	heads 10-14 mm, elongating in fruit up to 20-30 mm			10	30	pinkish fleshy	8	9	prostrate stem, crawling		fallow and pastures gen. humid or subsalty			C
Trifolium resupinatum	A,P	0	1000	10	40	4	7	trifoliolate			obovate	10	16	15	24	heads of 10-12 mm on pedunles slightly shorter or longer than axil leaf			8	20	pinkish fleshy	2	8	prostrate stem, flaccid and striped, ascendent or erect, fruit calyx.twice longer than wide, small flowered types exist		grassy, humid fallow WET			C
Trifolium tomentosum	A	0	700	5	15	4	6	trifoliolate			obovate	10	16	15	24	heads of 10-12 mm on pedunles much longer than axil leaf			10	12	pinkish fleshy	2	8	prostrate stem fruit calyx.slightly longer than wide,		arid fallow DRY			R
Trifolium campestre	A	0	800	5	20	4	8	trifoliolate, central leaflet petiolulate			elliptical, dentate in the upper half	4	8	5	10	ovate heads 9-13 mm			9	13	yellow, after flowering brownish, in some varieties pinkish o or violet-brownish	2	6	stems simple or branchy at base, the species has variants		arid fallow DRY			C
Trifolium dubium	A	200	1600	5	40	5	9	trifoliolate, central leaflet petiolulate			obcuneate	4	6	8	10	heads 6-8 mm with 5-15 flowers oncapillary peduncles	5	15	6	8	yellow	2.5	3.5	thin stems zigzag shape		humid fields WET			R
Trifolium micranthum	A	0	1300	2	20	5	9	trifoliolate, central leaflet petiolulate			obcuneate	4	6	8	10	heads <6 mm 2-6 flowers on weak curved capillary peduncles	2	6		6	yellow	2.5	3.5	thin stems zigzag shape		humid fallows WET			R
Trifolium striatum	A	0	1500	5	50	4	7	trifoliolate			obovate, dentate towards apex					heads sessile, multi-flower					white-pinkish	2	4	prostrate stem		arid fallow DRY		quartz	R
Trifolium arvense	A	0	1500	10	60	4	6	trifoliolate			strictly lanceolate	2	3	14	19	heads oval 10-15 mm violet-grey			10	15	whitish or pinkish violet	2	4	erect stem, tomentose leaves		arid fallow DRY		quartz	C
Trifolium bocconei	A	0	800	5	30	4	7	trifoliolate			obcuneate					heads sessile, oval, then cylindrical 9-12 x 15-20			9	20	wingas and keel white and standard purple	3	5			arid fallow, on quartz and red soils DRY		quartz	C
Trifolium phleoides	A	800	1500	10	40	4	6	trifoliolate			oblanceolate	5	6	15	18	heads elongated up to 2.5 cm				25	white o pale pink	4	6			arid fallow DRY			C
Trifolium ligusticum	A	0	800	10	20	4	6	trifoliolate			oblanceolate	5	7	8	14	heads on peduncles of 1-2 cm sometimes subsessile oval or cylindrical of 10-13 x 15 -20 mm			10	20	pinkish	3	3			arid fallow DRY		quartz	R
Trifolium scabrum	A	0	1300	4	25	4	6	trifoliolate			obovate and, in upper plant portion, oblanceolate	4	6	8	10	heads sessile at fructification. spinulose due to calyx divisions hardened and recurved					white, rar. pinkish	4	5	prostrate stems, diffuse sometimes ascendent		arid fallow DRY			C
Trifolium stellatum	A	0	1000	5	20	4	6	trifoliolate			obcuneate	5	7	6	9	head single of 15 mm then elongated up to 25 mm			15	25	pinkish wine coloured or live red or yellowish	9	11	ascendent stems, stipules rhomboid, hyaline and brown-veined on back		arid fallow DRY			C
Trifolium incarnatum	A,B	0	2200	15	50	4	6	trifoliolate			obcordate			9	20	single terminal head, ovate 10 x 20 mm			10	20	live red or from white to wine-colored pinkish	8	13	two subsp.		fallow, fields			C
Trifolium pratense	P	0	2600	10	100	1	12	trifoliolate			lanceolate, elliptical-ovate or obcuneate					heads shortly peduncled, 20-40 mm			20	40	pinkish-purple	12	16	shortly crawling stems and arched-erect very polymorphic species		fields, pastures, fallow			CC
Trifolium diffusum	A	0	600	10	30	5	7	trifoliolate			from obovate to elliptical	7	12	10	20	head sessile, single					pinkish o purple	10	12			wet fields WET			R
Trifolium lappaceum	A	0	600	4	25	4	5	trifoliolate			oblanceolate	3	5	5	8	head single, terminal ovate, 15 mm			15	15	pinkish	7	8	subglabrous ascendent stems		radure aride DRY		acidophylous on red soil	C
Trifolium cherleri	A	0	800	5	30	3	5	trifoliolate			obovate, truncated or sometimes retuse			8	16	head sessile, terminal sphaerical 10-20 mm			10	20	whitish	12	15	generally prostrate stem		grassy fallow		acidophylous on red soil	C
Trifolium angustifolium	A	0	1300	10	50	4	7	trifoliolate			narrow	2	4	20	80	single terminal elongated head 2-8 cm			20	80	white-pinkish	10	12	erect branchy stem		arid environments DRY			C
Trifolium ochroleucum	P	500	2000	20	50	5	6	trifoliolate			elliptical	5	12	15	30	head terminal oval 15-20 mm			15	20	yellow-whitish rarely reddish	13	20	ascendent stem, woody at base		dry meadows, clearings			R
Trifolium maritimum (T.squamosum)	A	0	300	10	20	4	5	trifoliolate			obcuneate	2	5	11	15	heads subsessile (peduncle <1 cm), conical, terminal, 1-2 cm			10	20	pinkish	5	7	erect stem		arid pastures subsaline			R
Trifolium squarrosum (T.dipsaceum, T. panormitanum)	A	0	600	10	40	4	6	trifoliolate			oblanceolate	7	11	20	30	heads 20 mm on peduncoles of 1-6 cm			20	20	yellowish or pinkish	6	6	erect stem		arid pastures DRY			C
Trifolium subterraneum	A	0	1200	3	15	4	6	trifoliolate			obcordate and retuse	8	18	5	15	single flowers or in heads of 2-3(-7)	1	7			whitish	8	12	prostrate stem		arid fallow DRY		quartz	C
Dorycnium hirsutum	PS	0	1300	20	40	5	6	3+2			obovate	3	6	8	15	heads subsphaerical with 10-20 flowers	10	20			whitish with purple or blackish keel	13	16			shrubland, arid pastures			C
Dorycnium rectum	PS	0	900	30	150	4	5	3+2			oblanceolate	10	15	20	30	heads hemisphaerical a 15-30 flowers	15	30			whitish with purple or blackish keel	3	5			wet fields swamps WET			R
Dorycnium pentaphyllum	PS	0	1300	10	80	5	7	5- palmate, sessile								heads wrapped by bract reduced to 3 linear segments					white	3.5	6			fields			C
Lotus tenuis	P	0	800	20	30	5	8	3+2			linear lanceolate	2	4	8	12	heads, crown shaped 2-5 flowers	2	5			yellow streaked with red			standard petal 9x7 mm		humid fields gen.salty WET			R
Lotus corniculatus	P	0	2700	10	40	4	9	3+2			variable	4		5	15	heads, crown shaped 2-7 flowers	2	7			yellow ,often streaked with red	10	16			antropic sites, mowed and fertilized fmeadows, arid pastures, grassy fallow			CC
Lotus alpinus	P	1000	2700	5	10	7	8	3+2			variable	4		5	15	heads, crown shaped 1-5 flowers	1	5			yellow, standard often brown-striped	12	18			alpine pastures, seslerietum, nardetum			C		Mount Bultei at 1000m (when in the Alps it is always above 1800)
Lotus uliginosus	P	0	800	30	80	5	7	3+2			variable	4		5	15	heads, crown shaped 5-15 flowers	5	15			yellow , often tinted with red	10	16	tubulose stem		peaty wet fields WET			R
Lotus parviflorus	A	0	500	10	30	4	6	3+2			obovate or oblanceolate	3	5	7	10	heads, crown shaped 1-6 flowers	1	6			yellow, greenish when dry	6	9	hairy		sabbie, arid fallow DRY			R
Lotus subbiflorus	A	0	600	10	100	4	6	3+2			obcuneate	3	5	5	8	heads, crown shaped 1-3 flowers	1	3			yellow, greenish when dry	8	9	hairy		sabbie, arid fallow DRY			R
Lotus angustissimus	A	0	1100	10	50	4	6	3+2			obcuneate	3	5	5	8	heads, crown shaped 1-3 flowers	1	3			yellow, also when dry	8	9	hairy		wet fields, river banks WET			C
Lotus edulis	A	0	900	10	40	2	5	3+2			obovate	3	5	8	12	heads, crown shaped 1-2 flowers	1	2			yellow, brown at top	12	13		curved sickle shaped legume	arid fallow, beaches, vineyards			C
Lotus conimbricensis	A	0	1300	10	30	4	6	3+2			obovate-rhombus-shaped	2	5	4	10	single peduncled, (rarely 2)	1	2			white pinkish, at keel apex, often darker	5	8		curved long and thin legume 1-2 x 20-60 mm	wet sites WET		quartz	R
Lotus cytisoides	PS	0	0	5	20	4	6	3+2			oval	3		4		heads, crown shaped 2-5 flowers	2	5			yellow	8	14			maritime cliffs, rocky shores, gravels rarely sands MAR	littoral		C
Lotus ornithopodioides	A	0	900	10	50	4	5	mixed, trifoliolate or 3+2			obovate or rhombus-shaped	4	10	8	20	heads, crown shaped 2-5 flowers	2	5			yellow	7	9		clustered bird's foot style-arranged legumes	fallow, pastures		limestone	C
Tetragonolobus maritimus	P	0	1000	10	40	5	7	3+2			lateral ones: lanceolate-sickle shaped, central one: obovate-cuneate	10	12	20	25	single on axillary pedunces	1	1			yellow	25	30		legume with wings 1 mm wide	peaty wet fields WET			R
Tetragonolobus purpureus	A	0	1200	30	50	4	5	3+2			from obovate to obcuneate	8	15	14	18	1-2 flowers on axillary peduncles	1	2			purple	16	20		legume with wings 2-4 mm wide	arid fallow, pastures, olive groves, hedges			C
Hymenocarpus circinnatus	A	0	600	5	25	3	4	mixed, lower leafs simple entire, upper leaves with 2-6 leaflets (2pinnate or >5foliolate )								heads with 2-5 flowers	2	5			yellow	6	6		disc-shaped denticulate legume	pastures, vineyards, olive groves			R
Anthyllis hermanniae	PS	0	1600	10	50	5	7	mixed, simple entire or trifoliolate								fascicles subsessile axillary with (1)2-5 flowers	1	5			yellow	6	8		ovoid legume with persistent stylus and 1 seed	garrigue, dry slopes DRY			R
Anthyllis barba-jovis	PS	0	300	30	150	4	5	>5foliolate	9	19	from oblanceolate to nearly linear	3.5	5	11	16	heads terminal wrapped by bracts					yellow	8	9			arid maritime cliffs DRY			R
Anthyllis gerardi (Dorycnosis gerardi)	P	0	300	20	60	5	6	>5foliolate	7	13	from oblanceolate to nearly spatulate					heads of 1 cm			10	10	pinkish	4	5		ovoid legume	arid fallow, garrigue DRY		generally quartz	R
Anthyllis vulneraria subsp. praepropera	P	0	1000	8	40	4	6	>5foliolate, lower with apical leaflet >> laterals	7-13 segm. le superiori			5	20	15	40	heads, large, rich					purple	15	18	polymorphic species		garrigue, shrubland, grassy fallow			C
Anthyllis tetraphylla	A	0	1000	7	35	3	5	mixed, 5-pinnate, rar.1-3 (1pinnate or 2pinnate or >5foliolate)					17		27	axillary fascicles 4-8 flowers	4	8			yellow, at times striped in red	15	15			garrigue, fallow			R
Ornithopus compressus	A	0	1600	3	30	4	6	>5foliolate, upper leaves sessile	19	35	elliptical	2	3	4	6	similar to a head with 2-6 flowers, at axil of a flower bract	2	6			yellow, in dry orange brownish	5	6		sickle shaped legume of 2-3 x 25-35 mm with hooked beak of 8-12 mm	fallow, grass patches in shrubland		gen.quartz	C
Ornithopus perpusillus	A	0	600	3	30	5	6	>5foliolate, upper leaves sessile	15	25	elliptical	2	3	4	6	similar to a head with 2-6 flowers, at axil of a flower bract	2	6			white streaked of pinkish	5	6		straight legume of 1-2 x 13-18 mm with beak of 2-3 mm	arid fallow DRY			R
Ornithopus pinnatus	A	0	600	10	40	4	6	>5foliolate, all petiolate	15	25	elliptical	2	3	4	6	similar to a head with 2-6 flowers, without flower bract	2	6			white streaked of pinkish	6	8		curved legume of 1-1,5 x 20-30 mm with rostrum of 2-5 mm	arid fallow DRY			R
Coronilla valentina	PS	0	1500	30	70	1	5	>5foliolate	5	15	obovate, truncate and mucronate at apex	5	7	9	15	heads crown shaped with umbels of 4-12 flowers	4	12			yellow	8	12		articulate legume	rlimestone cliffs, garrigue			R
Coronilla scorpioides	A	0	800	5	20	4	5	trifoliolate with two round basal ears (pseudo 3+2)				5	16	5	27	similar to a head with 2-3 flowers in peduncled axillary fascicles	2	3			yellow	6	6		articulate legume	arid fallow, pastures, anche ruderale-infestante			C
Hippocrepis glauca	P	0	1500	5	20	5	7	>5foliolate	7	11	often linear					heads with 5-12 flowers on peduncles long 1,5-4 fold the axillary leaf	5	12			yellow	8	12	glaucous, similar to H.comosa but more glaucous and often with linear leaves	legume with C shaped articules and whitish papillae	dry meadows DRY			R		Mounts of Oliena
Hippocrepis comosa	P	0	2900	5	20	5	8	>5foliolate	7	11	from linear-elliptical to obovate	2	4	5	10	heads with 5-12 flowers on peduncles long 3-6 fold the axillary leaf	5	12			yellow	8	12	glaucous	legume with C shaped articules and reddish papillae	pastures e dry meadows DRY		limestone	C
Hippocrepis ciliata	A	0	600	5	15	3	5	>5foliolate	7	13	from linear to linear spatulate, often with two teeth at apex	1	1.5	5	6	heads with 2-5 flowers on peduncles gen. < axillary leaf	2	5			yellow	4	4	glaucous	papillous ciliate legume 4 x 20-30 mm, with holes	dry meadows, garrigue DRY		limestone	C
Hippocrepis multisiliquosa	A	0	600	5	50	3	5	>5foliolate	7	13						heads with 2-5 flowers on peduncles gen. = axillary leaf	2	5			yellow	5	7		glabrous legume or with sparse papillae 4 x 20-30 mm, with holes	fallow, shrubland			C
Hippocrepis unisiliquosa	A	0	1200	5	35	3	5	>5foliolate	7	13						single flowers, rarely paired in fascicles or short peduncles	1	1			yellow	4	4		glabrous legume or with sparse papillae 4 x 20-30 mm, with holes	fallow, shrubland			C
Scorpiurus muricatus	A	0	1200	5	40	4	5	simple, entire, with entire margin			spatulate	10	30	40	120	similar to a head with 2-5 flowers	2	5			yellow streaked of brown	6	10		crooked legume with conical tubercules or hooked or bifidous spines	garrigue, clearings nelle shrubland, arid fallow			C
Scorpiurus vermiculatus	A	0	600	5	60	4	4	simple entire, with entire margin			spatulate	10	30	40	120	single, peduncled flowers rarely 2 in racemes	1	2			yellow streaked of brown	12	12		crooked legume with fungiform tubercules	arid fallow, crops, shrubland			R
Hedysarum coronarium	P	0	1200	30	100	4	5	>5foliolate	5	9	elliptical, subrounded margins, hairy underneath	6	15	10	20	racemes oval with 8-50 flowers	8	50			red or violet	15	20		articulate legume with 2-3 discoidal elements, spinulose, non pubescent	clay soils also subsaline			C
Hedysarum spinosissimum	A	0	600	10	30	4	5	>5foliolate	9	13	from elliptical to oblanceolate, truncate or two-lobed at apex	2	5	5	10	short racemes capitulum-shaped with 3-10 flowers on peduncles short, superated by bracts	3	10			white o pale pink	8	11	prostrate stem with thick appressed hairiness	articulate legume with 2-4 discoidal elements, pubescenti and with hooked spinules	fallow, pastures			R
Hedysarum glomeratum	A	0	1000	10	30	3	5	>5foliolate	17	21	from elliptical to oval, paler underneath	2	3	4	6	racemes capitulum shaped with 5-10 flowers, diam. (3cm) on peduncles of 4-6 cm	5	10			red wine-colored or purple, rar.whitish	12	17	prostrate stem diffuse sparsely pubescent, generally reddish	articulate legume with 2-4 discoidal elements, ciliate and with hooked spinules	fallow, pastures			R
																					reddish
