# Supplementary material for: Legumes of the Sardinia Island: Knowledge on Symbiotic and Endophytic Bacteria and Interactive Software Tool for Plant Species Determination
Source: Plants (Basel). 2022 Jun 6;11(11):1521. doi: 10.3390/plants11111521 (PMC9183093; doi:10.3390/plants11111521)
Supplement: Supplementary file 1 [file plants-11-01521-s001.zip › Table S4. Versione italiana Botabase Keys per Leguminose Sardegna Rev.xls]

## Sheet: Foglio1
	forma	altitud.min.	altitud max	h min	h max	fiorita da	fiorita fino a	Foglie	n.minimo foglioline	n.massimo foglioline	forma foglioline	largh.min.foglioline	largh.max foglioline	lung. min.foglioline	lung.max foglioline	Infiorescenze	n.min fiori/infior.	n.max fiori/infior.	min.mm capolino	max mm capolino	col.corolla	mm min. corolla	mm max. corolla	altre note	legume	habitat	habitat note	substrato	abbondanza	Endem.	note geog
Ceratonia siliqua	PL, PLF	0	400	100	800	9	11	>5foliate	6	8	ellittiche	2	4	3	6	racemi lineari					verdastra	0	0	corolla nulla		macchie, garighe	molto aride, spec.coste		R
Anagyris foetida	PL	0	1100	100	400	2	4	trifoliate			ellittiche o lanceolate	1	3	3	7	racemi brevi glomeruliformi					gialla a volte.giallo-verdastra	18	25			macchie e dirupi	dirupi	calcare	C
Calicotome spinosa	PL	0	800	150	300	4	5	trifoliate			obcuneate	1	2	4	6	fiori gen. isolati o in fascetti a pochi fiori					gialla	10	14	foglie pubescenti bianco argentee di sotto subglabre sopra	legume glabro o quasi	macchie WOODS	degradate, incendiate	gen.acido	C
Calicotome villosa (C.infesta)	PL	0	1200	150	300	4	5	trifoliate			obcuneate	1	2	4	6	fiori in fascetti di 2-15	2	15			gialla	10	14	simile a Calicotome spinosa ma foglie pubescenti anche sopra	legume villoso a volte subglabro	macchie WOODS	degradate, incendiate	gen.acido	C
Cytisus villosus (C.triflorus)	PL	0	1000	50	200	2	4	trifoliate			ellittiche, la centrale piu' grande	5	10	10	24	all'ascella delle foglie peduncolati a gruppi di 1-3 (fascetti)	1	3			gialla	15	18	simile a Teline monspessulana ma rami giovani a peli scuri e vessillo di 9-10 mm		macchie, leccete WOODS			C
Cytisus scoparius (Sarothamnus s.)	PL	0	1400	100	300	5	6	trifoliate				4	8	10	20	fiori isolati peduncolati (fascetti a 1)	1	1			gialla	20	23	fg.scarse, sottili, rami genistiform		brughiere PEAT		acido	C
Teline monspessulana (Cytisus m.)	PL	0	800	50	200	4	5	trifoliate			ellittiche oblanceolate acute	3	3	6	7	in corimbi (sembrano capolini ma sono racemi) brevi, fino a 8 fiori		8			gialla	8	10			boschi sempreverdi, leccete, macchie WOODS			C
Genista salzmannii (G.lobelii)	PL	500	1500	30	70	4	6	semplici				1	2	3	4	isolati su peduncoli di uno-4 mm ("fascetti a 1")	1	1			gialla	10	10			brughiere PEAT	clima oceanico		R	x
Genista acanthoclada	PL	0	100	30	160	5	7	trifoliate				3	4	10	12	alterni o subopposti su racemi brevi					gialla	9	10	foglie sericeo tomentose		pendii aridi DRY	gen.rocciosi		C ma loc.	X	Nord-Ovest, nella Nurra, tra C.Caccia e Torre di Bantine
Genista corsica	P	0	1600	30	80	4	6	semplici			spatolate, arrotondate o retuse	2	2	3	5	fiori isolati peduncolati (sarebbero fascetti ma possono smbrare racemi)	1	1			gialla	5	5			macchie presso il mare, brughiere montane			C	x
Genista morisii	PL	0	1000	30	70	3	4	trifoliate			lanceolate	2	2	3	9	subsessili in racemi brevi					gialla	10	10	fg.scarse, sottili, rami genistiformi		macchie, garighe			R	X	Sard. sud-ovest (include: Iglesiente, M.Settefratelli, S.Antioco, Flumentorgiu, S.Giorgio, Cagliari, Isola di S.Pietro, Teulada,
Genista ephedrioides (Spart. gasparrinii)	PL	0	600	30	70	5	6	trifoliate				1	2	3	6	in racemi terminali, coi fiori superiori abortivi					gialla	8	10	fg.scarse, sottili, rami genistiform		rupi marittime CLIFF	anche vulcaniche		R	x	Gallura, Iglesiente
Genista aetnensis	PL, PLF	100	2000	200	600	5	6	semplici				1	2	5	9	in racemi terminali allungati, densi					gialla	7	9	fg.scarse, lamina bianco lanosa, scomparse alla fioritura, rami genistiformi		cespuglieti, boscaglie, lave			R	x	Orgosolo, M.di Dorgali, M.Settefratelli, S.Antioco
Spartium junceum	PL	0	600	50	150	5	6	semplici			lanceolate	3	6	18	25	in racemi terminali allungati, lassi					gialla	20	25	fg.scarse, sottili, scomparse o quasi alla fioritura, rami genistiform		cespuglieti	zone soleggiate		C
Argyrolobium zanonii (Arg.argenteum)	PL	0	800	80	150	5	6	trifoliate			ellittico-lineari	3	4	9	15	in racemi terminali a 2-4	2	4			gialla	10	15	fg.di aspetto palmato		prati aridi, garighe DRY		calcare	R
Lupinus luteus	A	0	600	20	60	4	5	palmate			oblanceolate	10	10	40	60	in racemi terminali interrotti con fiori verticillati					gialla	13	15			incolti aridi DRY		acidofila	R
Lupinus angustifolius	A	0	1000	20	50	4	5	palmate			lineari	2	5	20	35	in racemi terminali piramidali					bianchi screziati di blu	10	12			incolti aridi, pratelli nelle macchie	spesso su t.acido (terra rossa)	gen. acido	R
Lupinus micranthus (L.hirsutus)	A	0	600	5	15	4	5	palmate			lineari-spatolate	6	8	25	35	in racemi terminali capituliformi, poi allungati nel frutto					blu-violacei	10	10			incolti aridi, macchie		acidofila	R
Lupinus albus (L.termis)	A	0	800	30	40	4	5	palmate			oblanceolate	10	15	25	35	in racemi terminali a pochi fiori					bianca o azzurra-blu,	13	15			coltivata CROP			C
Robinia pseudoacacia	PL, PLF	0	1000	200	2500	5	6	>5foliate	13	15	ellittiche	10	20	30	50	in racemi ascellari penduli					bianchi	15	20			scarpate, incolti, siepi			C
Colutea arborescens	PL	0	1200	100	400	5	7	>5foliate	9	13	ellittiche o obovate	10	15	17	20	in racemi ascellari a 4-8 fiori	4	8			gialla	13	17			pendii aridi, boscaglie		gen. calcare	R
Astragalus boeticus	A	0	0	10	50	3	4	>5foliate	21	31	oblanceolate o obovate	3	6	8	15	in racemi ascellari densi, ovali a 5-15 fiori	5	15			gialla	12	14			spiagge, incolti aridi	litoranea		C
Astragalus verrucosus (A.tuberculosus)	P	0	0	30	100	4	6	>5foliate	15	25	oblanceolate	4	8	8	15	in racemi ascellari a 5-8 fiori	5	8			roseo violacei	16	18			sabbie marittime SEA	litoranea		RR	X	W. Flumentorgiu, e S.Giorgio (presso Cagliari)
Astragalus maritimus	P	0	0	20	40	4	5	>5foliate	15	25	oblanceolate	4	8	8	15	in racemi ascellari a 5-8 fiori	5	8			roseo violacei	16	18	simile a A. verrucosus ma fitti peli scuri brevi, racemi gen. molto piu' lunghi delle fg.		gariga litorale DRY	litoranea		RR	X	Is. S. Pietro, presso Carloforte, su tufi liparitici coperti da crosta travertinosa nella fascia della vegetaz. di gariga litoranea
Astragalus epiglottis	A	0	600	5	25	3	4	>5foliate	11	21						in racemi ascellari densi, piu' o meno ovati, subsessili					gialla	3	3			incolti aridi DRY			R
Astragalus hamosus	A	0	1000	10	40	3	5	>5foliate	17	23	obcuneate bilobe		5		12	in racemi ascellari densi, piu' o meno ovati, a pochi fiori					giallicci	7	9			pascoli, incolti aridi			C
Astragalus massiliensis (A.tragacantha)	PL	0	300	20	50	4	5	>5foliate	5	8		1	1.2	2	4	in racemi ascellari densi, piu' o meno ovati, a 1-8 fiori	1	8			bianchi e violacei	12	14	spinosita'		garighe litoranee DRY	staz. ventose		R		N: da C.Caccia a S.Teresa, S: a Teulada
Astragalus sirinicus subsp. gennargenteus	PL	600	2300	30	40	6	7	>5foliate	15	19	ellittiche	2	3	7	10	in racemi ascellari densi					gialla	17	19	spinosita'	legume con peli bianchi e scuri mescolati, alla fine glabrescente	brughiere PEAT	montane		R	X	Gennargentu
Biserrula pelecinus	A	0	600	10	40	4	5	>5foliate	15	23	ellittiche	2	3	4	6	in racemi ascellari a 3-9 fiori	3	9			giallo-violetti	5	5			incolti aridi DRY			R
Glycyrrhiza glabra	P	0	1000	40	100	6	7	>5foliate	9	15	ovali o ellittiche	10	20	30	50	in racemi ascellarii					bianco-azzurrini	8	12			incolti aridi DRY			R
Psoralea bituminosa	P	0	1000	20	50	5	6	trifoliate			ellittiche	10	20	30	50	capolini emisferici di 2-3 cm			20	30	blu-violacea	8	13	odore di bitume		pascoli aridi, incolti, siepi			C
Psoralea morisiana	PL	300	1000	20	50	5	7	trifoliate			lanceolato-lineari	5	18	28	42	capolini emisferici di 3,5-4,5 cm			35	45	bianchi, venati di violaceo	15	18			rupi CLIFF	ombrose		RR	X	NE, sul montalbo fino a Cala Gonone
Phaseolus vulgaris	A	0	1500	50	300	5	9	trifoliate			ovato acuminate	30	80	50	120	in racemi brevi					verde-giallastri	10	15			coltivata, presso orti			C
Vigna unguiculata (V.sinensis)	A	0	2000	30	150	6	10	trifoliate			ovato acuminate					in racemi brevi					gialli o rossi	20	30	simle a Phaseolus vulgaris ma foglioline piu' acuminate		coltivata CROP			C
Cicer arietinum	A	0	1000	20	80	6	8	>5foliate	7	15	ellittiche o ovate	3	8	8	15	isolati, peduncolati ascellari ("fascetti da 1")	1	1			azzurri o bianchicci	10	12			coltivata, siepi, colture			C
Vicia altissima	P	0	600	100	200	5	6	>5foliate con cirri	10	16	lanceolato acute	5	9	10	20	in racemi ascellari a 5-10 fiori	5	10			bianchi venati di azzurro	15	20			cedui, siepi			R
Vicia glauca (Vicia rerayensis)	P	1500	1950	10	30	5	6	>5foliate con cirri	6	10	da ovali a lanceolate	3	4	7	8	in racemi ascellari a 3-8 fiori	3	8			rosei venati di purpureo	8	10			pascoli		calcare	R		Siniscola, Oliena, Gennargentu, Ortobene, Asinara
Vicia incana (V.gerardii, V.galloprovincialis)	P	0	1400	40	120	5	8	>5foliate con cirri	10	24	strettamente lanceolate, mucronulate	3	6	15	25	in racemi ascellari a 20-40 fiori	20	40			azzurri, violetti o purpurei, a volte chiari	10	12	simile a V.tenuifolia ma vessillo di 10-12 mm		boschi, cedui WOODS			C
Vicia tenuifolia	P	0	1500	40	120	5	8	>5foliate con cirri	10	24	strettamente lanceolate, mucronulate	3	6	15	25	in racemi ascellari a 10-30 fiori	10	30			azzurri, violetti o purpurei, a volte chiari	13	17	simile a V.incana, ma vessillo 13-17 mm		boschi chiari, cedui WOODS			R
Vicia villosa	A	0	1000	30	120	3	6	>5foliate con cirri	16	20	strettamente ellittiche	2	8	10	30	in racemi ascellari a 10-30 fiori	10	30			azzurri	11	20			colture, ruderi, incolti aridi			C
Vicia pseudocracca	A	0	800	30	120	3	5	>5foliate con cirri	16	20	strettamente ellittiche	2	8	10	30	in racemi ascellari a 3-10 fiori	3	10			bianco giallastri o bluastri	14	18			incolti aridi, presso il mare	terreni sabbiosi		R
Vicia atropurpurea (V.benghalensis)	P	0	800	10	40	3	6	>5foliate con cirri	8	14	strettamente ellittiche	2	2	10	14	in racemi ascellari a 3-10 fiori	3	10			purpurei	12	15			pascoli aridi, incolti, garighe			C
Vicia calcarata (V.monantha, monanthos)	A	0	600	20	60	4	5	>5foliate con cirri	14	18	troncate all'apice e mucronate	3	5	15	17	in racemi ascellari a 1-4 fiori	1	4			incolore, roseo vinosa	10	15			pascoli aridi, garighe DRY			R
Vicia articulata (V.monantha, monanthos	A	0	600	20	60	5	6	>5foliate con cirri	14	18	lineari spatolate	1	4	10	25	in racemi ascellari a 1-4 fiori	1	4			biancastra azzurra	10	15			colture, incolti aridi	infestante		R
Vicia leucantha (Ervum l. Ervum agrigentinum)	A	0	600	20	60	3	5	>5foliate con cirri	10	20	strettamente ellittiche	2	4	8	16	in racemi ascellari a 2-12 fiori	2	12			bianca venata di violaceo	6	8			incolti aridi DRY			C
Vicia hirsuta (Ervum hirsutum)	A	0	1200	20	50	4	6	>5foliate con cirri	12	20	lineari	0.5	1.5	7	15	in racemi ascellari a 1-6 fiori	1	6			bianco-violacea	4	5	simile a V.disperma ma calice a denti piu' o meno uguali		incolti, prati aridi, colture	infestante di cereali		C
Vicia disperma	A	0	1400	10	50	3	5	>5foliate con cirri	12	20	lineari	0.5	1.5	7	15	in racemi ascellari a 1-6 fiori	1	6			purpurea	4	5	simile a V.hirsuta ma calice a denti ineguali		incolti, pascoli aridi		gen. silice	R
Vicia tenuissima (V.gracilis, Ervum tenuissimum, E.longifolium)	A	0	1000	10	20	3	5	>5foliate con cirri	4	8	lineari acutissime e mucronulate	1	1	8	15	in racemi ascellari a 1-5 fiori	1	5			pallida, quasi bianca	5	7	simile a V.tetrasperma ma racemi (1)-2-5-flori lunghi 2-3 volte la fg. ,terminanti con resta di 2-3 mm		incolti, siepi, macchie			C
Vicia tetrasperma	A	0	1200	10	50	4	6	>5foliate con cirri	4	8	lineari acutissime e mucronulate	1	1	8	15	in racemi ascellari a 1-2 fiori	1	2			pallida, quasi bianca	5	7	simile a V.tenuissima ma racemi 1-2-flori lunghi circa quanto la fg. , senza resta		colture di cereali	infestante di cereali	deb.acidofila	R
Vicia pubescens	A	0	800	20	50	3	5	>5foliate con cirri	8	10	strettamente ellittiche	1.5	4	9	17	in racemi ascellari a 1-7 fiori	1	7			biancastra	5	7			campi, pascoli aridi			R
Vicia sepium	P	100	2000	40	120	6	7	>5foliate con cirri	6	12	lanceolate, troncato-aristate all'apice		15		30	in racemi ascellari a 2-4 fiori	2	4			azzurra e violetta screziata	12	15			boschi, schiarite, prati ombrosi e freschi	faggete degradate		R
Vicia sativa	A	0	1500	10	80	3	6	>5foliate con cirri	8	16	obcuneate o quasi lineari	1	6	10	13	isolati o a 2 rar.4,subsessili, all'ascella delle fg.	1	4			purpureo-violacea	14	30			prati aridi, pascoli, colture			C
Vicia lathyroides	A	0	1000	10	40	3	5	>5foliate con cirri	4	8	da lineari a strettamente ellittiche	1.5	3	7	15	isolati, subsessili, all'ascella delle fg.	1	1			azzurrina	5	7			incolti aridi, vigne			R
Vicia peregrina	A	0	1200	20	40	3	5	>5foliate con cirri	8	16	lineari	1	2	10	22	isolati, subsessili, (peduncoli brevi) all'ascella delle foglie	1	1			purpurea	14	16			incolti aridi, campi			R
Vicia lutea	A	0	800	10	50	4	5	>5foliate con cirri	14	20	lineari lanceolate mucronate	1.5	3	10	16	isolati o a 2 subsessili, all'ascella delle fg.	1	2			gialla o bianca	18	22	vessillo glabro		incolti, pascoli aridi, macchie	anche cedui	gen. silice	C
Vicia hybrida	A	0	1000	20	40	3	5	>5foliate con cirri	10	12	ellittico troncate o obcuneate		4		10	isolati, sessili, all'ascella delle fg.	1	1			gialla	18	30	vessillo pubescente		incolti, siepi, campi			C
Vicia bithynica	A	0	1000	20	40	3	5	>5foliate con cirri	2	6	subrotonde (inferiori) ellittiche mucronate (superiori, cui si riferiscono le misure)	8	12	22	36	isolati o a 2-3, subsessili o su peduncolo comune, all'ascella delle fg.(racemi o capolini?)	1	3			bianco-porporina	16	20	simile a Lathyrus pratensis ma stipole dentate		incolti, pascoli, siepi	anche campi		C
Vicia narbonensis	A	0	1000	20	60	4	6	>5foliate con cirri	4	6	obovate	10	20	20	30	in racemi ascellari brevi (1 cm) a 1-4 fiori	1	4			porporino-scura	15	18	foglie ispide		incolti, orti, colture			C
Vicia faba	A	0	1500	20	80	3	5	>5foliate	3	4	obovate	20	40	30	60	in racemi ascellari brevi (1 cm) a 1-4 fiori	1	4			bianca	18	24			coltivi	nei pressi dei coltivi		C
Lens nigricans (Ervum n., Vicia n., V.marschallii)	A	0	1000	10	30	4	5	>5foliate	6	8	lineari o strettamente ellittiche	1	2	5	8	in racemi ascellari a 1-2 fiori	1	2			azzurra o violacea	5	8	fg sup. con 6-12 segmenti gen. acuti, peduncolo fior. aristato		incolti aridi DRY	sassosi		R
Lens culinaris	A	0	1000	10	40	5	8	>5foliate	8	14	lineari o strettamente ellittiche		8		20	in racemi ascellari a 1-3 fiori	1	3			biancastra	5	8			coltivata CROP	spesso subspontanea		C
Lens ervoides (Vicie e., Ervum lenticula, L.lenticula, V.lenticula, E.uniflorum)	A	0	1300	10	30	4	5	>5foliate	2	6	lineari o strettamente ellittiche	1	2	5	8	in racemi ascellari a 1-2 fiori	1	2			azzurra o violacea	5	8	fg.sup con 4-6 segmenti troncati o bilobi, peduncolo fior.con mucrone nullo o rudimentale		incolti aridi DRY			R
Lathyrus pratensis	P	0	2000	20	40	5	8	con cirri, 1pennate	2	2	lineari lanceolate	2	3	20	40	in racemi ascellari a 5-10 fiori	5	10			gialla	10	12			prati, siepi, cespuglieti		In sardegna dovrebbe essere solo sui monti	C
Lathyrus latifolius	P	0	1200	50	150	5	8	con cirri, 1pennate, fusto alato	2	2	ellittico lanceolate (inf. 12-14x35-50) ellittico subrotonde (sup.40-45x60-80)	12	45	35	80	in racemi ascellari a 5-15 fiori	5	15			vessillo roseo-vinoso con vene porporine	10	12			incolti, siepi			C
Lathyrus heterophyllus	P	300	1500	50	250	6	8	miste, con cirri, 2pennate, o 3 o 4 pennate (>5foliate), fusto alato	2	6	ellittico lanceolate (inf. 12-14x35-50) ellittico subrotonde (sup.40-45x60-80)	12	45	35	80	in racemi ascellari a 5-15 fiori	5	15			vessillo roseo-vinoso con vene porporine	10	12	segm.2 inf, 4-6 sup.		rupi, pietraie, pascoli	sassosi	calcare	R
Lathyrus tingitanus	A	0	600	60	120	4	5	con cirri, 1pennate fusto alato ma strettamente	2	2	lanceolate o strettamente ellittiche mucronate	4	18	20	80	in racemi ascellari a 1-3 fiori	1	3			rosso-purpurea	20	30	fusto alato ma strettamente		siepi			R		presso Iglesias
Lathyrus saxatilis (Vicia s., L.ciliatus)	A	0	600	10	30	4	5	miste, senza veri cirri, le inferiori pennate a 2-3 paia di segm., le sup.a 1-2 paia lineari (1pennate o 2pennate o >5foliate)	2	6	lineari dentellate	1	2	7	20	isolati, peduncolati, all'ascella delle foglie	1	1			giallo pallida	7	8	segm. inf 4-6, sup.2-4		incolti aridi DRY			R		M.Tuttavista
Lathyrus sphaericus	A	0	1200	10	50	5	6	con cirri, 1 paio di segmenti, (1pennate) cirro breve solo nella fg. sup.	1	1	lineari-lanceolate	3	4	25	40	isolati, peduncolati, all'ascella delle foglie	1	1			rosso-scarlatta	10	13	peduncoli di 5-20 mm continuati da breve seta eretta		incolti aridi, uliveti, campi			C
Lathyrus angulatus (L.hexaedrus)	A	0	1000	10	50	5	6	con cirri, 1 paio di segmenti (1pennate), cirro breve solo nella fg. sup.	1	1	lineari-lanceolate	2	3	25	40	isolati, peduncolati, all'ascella delle foglie	1	1			azzurro-pallida	10	13	peduncoli di 20-70 mm continuati da breve seta eretta		incolti aridi, campi			R
Lathyrus cicera (L.dubius)	A	0	1000	10	60	3	4	con cirri, nelle fg.sup ridotti a seta nelle inf., 1-2 paia di segm. (1pennate o 2pennate ), fusto alato	2	4	strettamente lanceolate	2	8	20	60	isolati, peduncolati, all'ascella delle foglie	1	1			purpurea	13	15			incolti aridi, campi			C
Lathyrus gorgoni	A	0	500	20	60	3	6	con cirri, piccioli alati e 1 paio di segmenti (1pennate) fusto alato	2	2	lanceolato lineari		11		60	isolati , peduncolati, all'ascella delle foglie	1	1			giallo intensa screziata di rosso sul vessillo	18	20			campi, incolti aridi			C		presso Cagliari
Lathyrus hirsutus	A	0	1350	30	50	4	7	misto, con cirri, asse allargato in ali, 1 (rar.2-4) paia di segm (1pennate o 2pennate o >5foliate) fusto alato.	2	8	lanceolato lineari	5	10	50	80	in racemi ascellari a 2-3 fiori	2	3			azzurra o rossa screziata di blu	8	12	segm.2 (rar.4-8)	legume irsuto	incolti, pascoli			C
Lathyrus articulatus	A	0	600	30	70	4	6	misto, con cirri, le inf solo asse alato, le sup con (2) 3-4 paia di segm.1pennate o ( >5foliate ) fusto alato	0	8	lineari lanceolate	4	7	20	40	isolati, peduncolati, all'ascella delle foglie	1	2			rossa con ali bianche o rosee	12	15	segm.inf. 0, sup.4-8		incolti, campi			R
Lathyrus ochrus	A	0	1000	20	60	4	6	miste, con cirri, asse alato largo 1-2 cm, le sup.con 1-2 segm (semplici o 1pennate ), fusto alato	0	4	irregolari	10	10	15	25	isolati (rar. a 2), peduncolati, all'ascella delle foglie	1	2			gialla	12	12	segm. inf.0, sup.2-4		incolti, campi			C
Lathyrus nissolia	A	0	1600	20	50	4	7	particolari, semplici, graminiformi fusto alato				4	5	50	100	isolati (rar. a 2), peduncolati, all'ascella delle foglie	1	2			rossa	6	18			incolti, campi			C
Lathyrus aphaca	A	0	1500	10	30	4	6	particolari, solo stipole astate								isolati (rar. a 2), peduncolati, all'ascella delle foglie	1	2			gialla	8	18			colture di frumento, incolti	infestante	calcare	C
Pisum sativum	A	0	1600	20	50	4	6	con cirri, fg. 1pennate o 2pennate con stipole amplessicauli	2	4	ovali		18		24	isolati o a 2-3, peduncolati (racemo), all'ascella delle foglie	1	3			vessillo violaceo e ali purpureo nerastre	18	36			colture, incolti			C
Ononis natrix	P	0	1200	30	60	4	7	trifoliate, segm centrale picciolettato			da strettamente lanceolate a subrotonde			10	20	fiori in racemi ascellari peduncolati a 1- fiore	1	1			gialla	10	20			prati aridi DRY			C
Ononis ornithopodioides	A	0	1100	5	25	4	5	trifoliate, segm centrale picciolettato			ellittiche o oblanceolate	3	8	7	20	fiori in racemi ascellari peduncolati, 1-2-flori	1	2			gialla	6	8	, pianta viscida,	legume strozzato tra i semi	rupi, prati aridi		calcare	R
Ononis biflora	A	0	400	10	50	2	4	trifoliate, segm centrale picciolettato			ellittiche o oblanceolate	3		7		fiori in racemi ascellari peduncolati, biflori	2	2			giallo pallida o soffusa di roseo	13	15	, simile a O.ornithop.meno viscida,	legume non strozzato tra i semi	incolti aridi DRY			R
Ononis sicula (O.viscosa var. sicula)	A	0	500	5	20	3	4	trifoliate o trifoliate con segm. centrale picciolettato			oblanceolate	3	6	10	15	fiori in racemi ascellari peduncolati, uniflori (1- )	1	1			gialla	4	5			incolti aridi DRY		calcare	RR		Cagliari
Ononis reclinata (O.laxiflora)	A	0	1400	3	30	4	6	trifoliate, segm centrale picciolettato			ovate a obcuneate	2	6	4	10	fiori in racemi ascellari peduncolati, uniflori (1- )	1	1			rosea o rossa	5	10			incolti aridi, garighe DRY			C
Ononis dentata (O.reclinata subsp. dentata)	A	0	1500	10	20	4	5	trifoliate, segm centrale picciolettato			ovate a obcuneate	2	6	4	10	fiori in racemi ascellari peduncolati, uniflori (1- )	1	1			rosea o rossa	5	13	simile a O.reclinata ma denti calicini tridentati all'apice		incolti aridi DRY			RR		Golfo Aranci
Ononis breviflora (O.viscosa var breviflora,O.longearistata)	A	0	1200	10	20	5	6	trifoliate, segm centrale picciolettato			da ellittiche a obovate, dentellate nella meta' superiore	10	20	15	30	fiori in racemi ascellari peduncolati uniflori (1- )	1	1			giallo-variegata	7	9	peduncolo di 5-6 mm con gen lunga resta		pascoli aridi DRY			C
Ononis pusilla (O.columnae, O.apula, O. cherleri)	P	0	1200	10	35	6	9	trifoliate, segm centrale picciolettato			da oblanceolate a obcuneate	2.5	2.5	4	7	fiori ascellari sessili o subsessili, isolati o a 2-3	1	3			gialla	5	12	glanduloso vischiosa		pascoli aridi, garighe, prati aridi DRY			R
Ononis minutissima	P	0	800	5	30	4	10	trifoliate o trifoliate con segm. centrale picciolettato			da oblanceolate a obcuneate	2.5	2.5	4	7	fiori ascellari sessili o subsessili, isolati o a 2-3	1	3			gialla	8	10	, glabra		prati aridi DRY		calcare	R
Ononis spinosa	P	0	1300	20	70	5	9	trifoliate, segm centrale picciolettato			ellittiche o lineari spatolate, dentellate sul bordo	5	5	10	10	fiori ascellari sessili o subsessili, isolati o a 2-3	1	3			roseo-vinosa	6	10	spine		ambienti aridi DRY			C
Ononis alba (O.villosissima)	A	0	600	10	50	5	6	semplici			da lanceolate a oblanceolate	2	12	9	45	fiori ascellari sessili o subsessili, isolati o a 2-3	1	3			rosea o bianca	12	16			pascoli aridi DRY	sassosi		R
Ononis variegata	A	0	0	10	30	4	5	semplici			sono come fg. trifoliate di cui pero'resta il solo segm. centrale conduplicato e ricurvo, a volte assente	5	5	8	8	fiori ascellari sessili o subsessili, isolati o a 2-3	1	3			gialla	6	10	, vischiosa		spiagge, dune litoranee SEA	litoranea		C
Ononis diffusa	A	0	0	10	40	4	6	trifoliate, segm centrale picciolettato			da ellittici a obovati	8	10	10	20	fiori ascellari sessili o subsessili, isolati o a 2-3	1	3			rosea	10	12	vischiosa, fg.fiorali sup. con stipole ampie, e 1 solo segm. ben sviluppato verde, calice verde		rupi costiere, sabbie marittime SEA	litoranea		R
Ononis mitissima	A	0	0	10	60	4	6	trifoliate, segm centrale picciolettato			ellittiche o oblanceolate	8	10	15	20	fiori ascellari sessili o subsessili, isolati o a 2-3	1	3			rosea	12	12	, vischiosa, fg.fiorali sup. con stipole ampie sbiamcate, e segm. ridotto a mucrone, calice biancastro		sabbie marittime, incolti aridi costieri SEA	litoranea		R
Melilotus officinalis	B	0	1500	50	150	5	8	trifoliate, segm centrale picciolettato			ellittiche dentellate	5	10	10	25	racemi allungati a 30-70 fiori	30	70			gialla	5	5	odore di cumarina		macchie, incolti			C
Melilotus italica	A	0	600	30	50	3	5	trifoliate, segm centrale picciolettato			obovate arrotondate all'apice e dentellate nella meta' apicale		16		20	racemi allungati a 20-40 fiori	20	40			gialla	6	9	corolla 6-9 mm con ali>carena, stipole dentate		incolti			C
Melilotus neapolitana	A	0	600	10	40	4	6	trifoliate, segm centrale picciolettato			da obcuneate a oblanceolate	3	8	9	10	racemi allungati a 8-20 fiori	8	20			gialla	4	5	corolla 4-5 mm con ali>carena, stipole intere o appena dentellate		incolti aridi sabbiosi, dune marittime DRY			C
Melilotus indica	A	0	1000	8	60	4	7	trifoliate, segm centrale picciolettato			strettamente ellittiche o obovate, dentellate tutt'intorno	4	8	12	12	racemi allungati a molti fiori					gialla	2	3	corolla 2-3 mm con ali>carena, stipole intere o appena dentellate		ruderi, incolti, siepi			C
Melilotus elegans	A	0	600	20	100	4	7	trifoliate, segm centrale picciolettato			oblanceolate, troncate all'apice e dentellate nella meta' apicale	4	11	11	16	racemi allungati a molti fiori					gialla	4	4	corolla 4 mm con ali>carena, stipole intere o appena dentellate		campi, ruderi, lungo le vie			R
Melilotus sulcata	A	0	800	20	30	4	7	trifoliate, segm centrale picciolettato			oblanceolate, seghettate	2	3.5	9	13	racemi allungati > fg ascellante con 8-50 fiori	8	50			gialla	2.5	4	corolla 2,5-4 mm con ali<carena,		campi, oliveti, incolti aridi			C
Melilotus messanensis (M.siculus)	A	0	600	30	60	4	7	trifoliate, segm centrale picciolettato			oblanceolato lineari grossamente dentate nella meta' apicale	3	5	8	13	racemi allungati < fg ascellante con 3-10 fiori	3	10			gialla	4	5	corolla 4-5 mm con ali<carena,		pascoli, incolti umidi, gen. lungo le coste			R
Trigonella maritima	A	0	0	10	20	3	5	trifoliate, segm centrale picciolettato				3	6	8	13	capolini, fiori su peduncoli piu' lunghi della fg. ascellante 8-30 fiori	8	30			gialla	6	7			spiagge marittime SEA	litoranea		R
Trigonella monspeliaca	A	0	500	5	15	3	6	trifoliate, segm centrale picciolettato			da oblanceolate a triangolari	3	7	6	10	glomeruli ascellari, fiori quasi sessili a 3-8	3	8			gialla	3	4			garighe, incolti aridi DRY			C
Trigonella gladiata	A	0	900	3	15	4	6	trifoliate, segm centrale picciolettato			oblanceolate, denticolate solo all'apice	3	6	7	12	gen. isolati, quasi sessili	1	1			giallastra o pallida talora variegata	6	10			incolti aridi DRY			C
Medicago lupulina	A	0	1500	5	25	4	7	trifoliate, segm centrale picciolettato			obcordate	7	9	8	11	capolini ascellari a 10-50 fiori	10	50			gialla	2	2		Legume a spirale	ambienti ruderali, incolti aridi	anche calpestati		C
Medicago sativa	P	0	1200	30	50	4	7	trifoliate, segm centrale picciolettato			oblanceolate con margine dentellato e apice troncato mucronato	3	8	15	20	racemi ascellari densi					violetta o da bluastra a rosso vinosa	8	10		Legume a spirale	incolti, campi, prati aridi			C
Medicago marina	P	0	0	10	50	3	8	trifoliate, segm centrale picciolettato			cuneate	3	7	6	11	racemi ascellari densi					gialla	7	9	pianta lanosa biancastra, strisciante	Legume a spirale	dune marittime SEA	litoranea		C
Medicago orbicularis	A	0	1300	20	60	5	8	trifoliate, segm centrale picciolettato			triangolari e obovate	6	8	7	9	racemi ascellari lassi a pochi fiori					gialla	3	3	stipole di 6 mm, completamente divise in denti lineari,	Legume a spirale	coltivi, incolti erbosi			C
Medicago intertexta	A	0	600	30	70	4	5	trifoliate, segm centrale picciolettato			oblanceolato-obovate	8	15	12	25	racemi ascellari densi					gialla	7	7	stipole di 8-12 mm, completamente divise in denti lineari,	Legume a spirale	coltivi, incolti aridi			C
Medicago ciliaris	A	0	300	20	50	4	5	trifoliate, segm centrale picciolettato			oblanceolato-obovate	8	12	12	22	fi.ascellari, peduncolati, isolati o in racemi a 2-3 (somigliano a capolini?)	1	3			gialla	5	6		legume a spirale con spine	coltivi	gen. suoli alluvionali		C
Medicago scutellata	A	0	600	40	70	4	5	trifoliate, segm centrale picciolettato			obovate o orbiculari			10	15	fi.ascellari isolati o a in racemi a 2-3	1	3			gialla	6	6	stipole di 8-11 mm, a dentelli triangolari, legume non piatto, pelosita' giallastra	Legume a spirale	incolti aridi DRY			C
Medicago rugosa	A	0	800	20	40	3	5	trifoliate, segm centrale picciolettato			oblanceolate o triangolari, errotondate o troncato retuse	3	5	8	11	fi.ascellari isolati o in racemi a 2-3	1	3			gialla	2	2	stipole di 8-12 mm, a dentelli triangolari, legume a disco piatto	Legume a spirale	incolti erbosi, rupi calcaree			R
Medicago rigidula	A	0	1200	30	50	3	6	trifoliate, segm centrale picciolettato			oblanceolate o triangolari smarginate	4	7	5	9	racemi ascellari lassi a pochi fiori (anche a 1- ?)	1				gialla	4	4.5		legume a spirale con spine, pubescente	incolti aridi DRY			C
Medicago tornata	A	0	0	10	60	4	5	trifoliate, segm centrale picciolettato			obovate			10	25	racemi ascellari lassi a 1-12 fiori	1	12			gialla	5	7	stipole di 6-12 mm, completamente divise in denti lineari,	legume a spirale talora con spine	incolti aridi, gen. presso il mare SEA	litoranea		R
Medicago truncatula	A	0	850	15	30	3	5	trifoliate, segm centrale picciolettato			triangolari con apice troncato retuso		6		7	racemi ascellari lassi a 2-4 fiori	2	4			gialla	2.5	2.5		legume a spirale con spine	incolti aridi, pascoli, radure nelle macchie			C
Medicago litoralis	A	0	600	5	30	3	5	trifoliate, segm centrale picciolettato			oblanceolate o triangolari, troncate o retuse verso l'apice con dentelli acuti e aristulati	2	4	5	6	racemi ascellari lassi a pochi fiori					gialla	4	5		legume a spirale con spine	luoghi aridi, sabbiosi, presso il mare SEA			C
Medicago aculeata	A	0	600	30	50	3	5	trifoliate, segm centrale picciolettato			oblanceolate o obovate	7	14	11	18	racemi ascellari lassi a 1-2 fiori	1	2			gialla	3	3		legume a spirale con spine, pubescente	incolti aridi, orti, campi			C
Medicago tuberculata	A	0	600	20	50	3	5	trifoliate, segm centrale picciolettato			oblanceolate o obovate	7	14	11	18	racemi ascellari lassi a 1-8 fiori	1	8			gialla	5	6		legume a spirale con spine, brevi	incolti, campi			R
Medicago murex	A	0	600	40	80	3	5	trifoliate, segm centrale picciolettato			oblanceolate o obovate, retuse	11	21	18	20	racemi ascellari lassi a 2-4 fiori	2	4			gialla	3.5	3.5		legume a spirale con spine	incolti aridi, campi			C
Medicago arabica	A	0	600	5	25	3	4	trifoliate, segm centrale picciolettato			obcordate, troncate o retuse, al centro gen. macchia nera a V	15	18	12	13	racemi ascellari lassi a 2-5 fiori	2	5			gialla	6	6		legume a spirale con spine	incolti erbosi, ruderi, campi			C
Medicago hispida (M.polymorpha ? M. lappacea, M. nigra, M.denticulata)	A	0	1000	20	40	3	5	trifoliate, segm centrale picciolettato			triangolari retuse	6	8	8	11	racemi ascellari lassi a pochi fiori					gialla	4	4		legume a spirale con spine	incolti aridi, campi			C
Medicago praecox	A	0	300	5	25	3	4	trifoliate, segm centrale picciolettato			obcuneate	1	3	3	5	fi. ascellari isolati o in racemi a 2	1	2			gialla	2	2		legume a spirale con spine	incolti aridi, garighe DRY			R
Medicago tenoreana	A	0	1900	8	25	5	6	trifoliate, segm centrale picciolettato			obcuneate retuse	4	6	6	12	racemi ascellari lassi a 2-3 fiori	2	3			gialla	3.5	3.5		legume a spirale con spine	incolti aridi, garighe DRY			R
Medicago minima	A	0	1000	10	30	5	7	trifoliate, segm centrale picciolettato			elleittiche o rombiche o cuneate	2	4	7	7	racemi ascellari lassi a 1-10 fiori	1	10			gialla	4	4		legume a spirale con spine	prati aridi e steppici DRY		calcare	C
Trifolium ornithopodioides	A	0	600	5	20	5	6	trifoliate			da obovate a obcordate, spesso troncate, finemente seghettate			4	10	infiorescenze basali (non propriamente racemi ne' capolini) a 1-4 fiori	1	4			rosea o biancastra	6	8	fusto prostrato		prati subsalsi, cotiche erbose tra le macchie			RR		La Maddalena
Trifolium strictum (T.laevigatum)	A	0	1400	3	25	5	7	trifoliate, segm centrale picciolettato			lanceolato ellittiche, acute, spesso terminate da una ghiandola peduncolata			8	20	capolini di 7-10 mm all'ascella delle fg. sup.					rosea	5	6	fusto eretto o ascendente		incolti		silice	R
Trifolium repens	P	0	1800	5	20	4	10	trifoliate			obovate	12	16	14	20	capolini di 20 mm, a 20-80 fiori, isolati all'apice di scapi eretti di 5-20 cm nudi glabri e striati	20	80	20	20	bianca o sul roseo, dopo la fioritura bruna e inclinata verso il basso	8	10	fusto orizzontale strisciante e radicante ai nodi, piante con varianti		prati, incolti DRY			CC
Trifolium nigrescens	A	0	2000	5	30	3	6	trifoliate			obovate o obcuneate			7	15	capolini di 10-20 mm con fiori alla fine pendenti			10	20	bianca o rosea	6	9	fusti prostrato ascendenti o eretti		prati, incolti aridi			C
Trifolium michelianum	A	0	600	10	60	5	6	trifoliate			oblanceolate o obovate dentellate			10	20	capolini sferici di 20 mm			20	20	bianco-rosea o verdastra	8	9	fusti eretti		prati umidi WET			R
Trifolium glomeratum	A	0	1000	5	20	4	6	trifoliate			obovate			5	10	capolini densi 8-12 mm			8	12	rosea	4	5	fusti prostrati o ascendenti		prati, incolti		suolo vulcanico o comunque acido	R
Trifolium suffocatum	A	0	600	1	5	4	5	trifoliate			obovate					capolini 5-6 mm			5	6	bianca o sul rosato	3	4	fusti prostrati o ascendenti		incolti aridi DRY		gen. silice	R
Trifolium spumosum	A	0	600	10	30	4	5	trifoliate, segm centrale picciolettato			obovate, ottusamente dentellate			10	20	capolini 20 mm sferici poi ovali			20	20	rosea	7	10	fusti prostrato ascendenti o eretti		incoloti erbosi aridi DRY			R
Trifolium fragiferum	P	0	1200	10	40	4	8	trifoliate			ovali o ellittiche	5	14	10	20	capolini 10-14 mm, nel fr. allungantisi fino a 20-30 mm			10	30	rosea o carnea	8	9	fusti prostrati, striscianti		incolti e pascoli gen. umidi o subalofili			C
Trifolium resupinatum	A,P	0	1000	10	40	4	7	trifoliate			obovate	10	16	15	24	capolini di 10-12 mm capolini su peduncoli poco piu' brevi o piu' lunghi della fg. ascellante			8	20	roseo-carnicina	2	8	fusti prostrati, flaccidi e striati, ascendenti o eretti, cal. frutt. il doppio piu' lungo che largo, ci sono tipi micranti		incolti erbosi, umidi WET			C
Trifolium tomentosum	A	0	700	5	15	4	6	trifoliate			obovate	10	16	15	24	capolini di 10-12 mm capolini su peduncoli molto piu' brevi della fg. ascellante,			10	12	roseo-carnicina	2	8	fusti prostratin cal. frutt. appena piu' lungo che largo		incolti aridi DRY			R
Trifolium campestre	A	0	800	5	20	4	8	trifoliate, segm centrale picciolettato			ellittiche, dentellate nella meta' superiore	4	8	5	10	capolini ovati 9-13 mm			9	13	gialla, dopo la fioritura bruniccia, in alcune var. rosea o bruno violacea	2	6	fusti semplici o ramosi alla base, ci sono varianti della specie		incolti aridi DRY			C
Trifolium dubium	A	200	1600	5	40	5	9	trifoliate, segm centrale picciolettato			obcuneate	4	6	8	10	capolini 6-8 mm a 5-15 fiori su peduncoli capillari	5	15	6	8	gialla	2.5	3.5	fusti sottili zig zaganti		prati umidi WET			R
Trifolium micranthum	A	0	1300	2	20	5	9	trifoliate, segm centrale picciolettato			obcuneate	4	6	8	10	capolini <6 mm a 2-6 fiori su peduncoli capillari deboli, incurvati	2	6		6	gialla	2.5	3.5	fusti sottili zig zaganti		incolti umidi WET			R
Trifolium striatum	A	0	1500	5	50	4	7	trifoliate			obovate, denticolate verso l'apice					capolini sessili, multiflori					bianco-rosea	2	4	fusti prostrati		incolti aridi DRY		silice	R
Trifolium arvense	A	0	1500	10	60	4	6	trifoliate			strettamente lanceolate	2	3	14	19	capolini ovati di 10-15 mm grigio violetti			10	15	biancastra o roseo violetta	2	4	fusti eretti, foglie tomentose		incolti aridi DRY		silice	C
Trifolium bocconei	A	0	800	5	30	4	7	trifoliate			obcuneate					capolini sessili, ovali, poi cilindrici 9-12 x 15-20			9	20	ali e carena bianche e vessillo purpureo	3	5			incolti aridi, su silice e terre rosse DRY		silice	C
Trifolium phleoides	A	800	1500	10	40	4	6	trifoliate			oblanceolate	5	6	15	18	capolini allungati fino a 2.5 cm				25	bianca o rosa pallida	4	6			incolti aridi DRY			C
Trifolium ligusticum	A	0	800	10	20	4	6	trifoliate			oblanceolate	5	7	8	14	capolini su peduncoli di 1-2 cm talora subsessili ovali o cilindrici di 10-13 x 15 -20 mm			10	20	rosea	3	3			incolti aridi DRY		silice	R
Trifolium scabrum	A	0	1300	4	25	4	6	trifoliate			obovate e nelle sup oblanceolate	4	6	8	10	capolini sessili, alla frutt. subspinosi per i denti calicini induriti e ricurvi					bianca, rar. rosea	4	5	fusti prostrato diffusi talora ascendenti		incolti aridi DRY			C
Trifolium stellatum	A	0	1000	5	20	4	6	trifoliate			obcuneate	5	7	6	9	capolino unico di 15 mm poi allungato fino a 25 mm			15	25	roseo vinosa o rosso viva o tendente al giallastro	9	11	fusti ascendenti, stipole rombiche, ialine e venate di bruno sul dorso		incolti aridi DRY			C
Trifolium incarnatum	A,B	0	2200	15	50	4	6	trifoliate			obcordate			9	20	capolino unico terminale ovato 10 x 20 mm			10	20	rosso viva o da bianca a roseo vinosa	8	13	due subsp.		incolti, campi			C
Trifolium pratense	P	0	2600	10	100	1	12	trifoliate			lanceolate, ellittiche ovate o obcuneate					capolini brevemente peduncolati, 20-40 mm			20	40	roseo-violetta	12	16	fusti brevemente striscianti ed arcuato eretti, specie molto polimorfa		prati, pascoli, incolti			CC
Trifolium diffusum	A	0	600	10	30	5	7	trifoliate			obovati a ellittiche	7	12	10	20	capolino sessile, unico					rosea o porporina	10	12			prati umidi WET			R
Trifolium lappaceum	A	0	600	4	25	4	5	trifoliate			oblanceolate	3	5	5	8	capolino unico, terminale ovoide, di 15 mm			15	15	rosea	7	8	fusti ascendenti subglabri		radure aride DRY		acidof., su terra rossa	C
Trifolium cherleri	A	0	800	5	30	3	5	trifoliate			obovate, troncate o talora retuse			8	16	capolino sessile, terminale sferico 10-20 mm			10	20	biancastra	12	15	fusti gen. prostrati		incolti erbosi		acidof., su terra rossa	C
Trifolium angustifolium	A	0	1300	10	50	4	7	trifoliate			strette	2	4	20	80	capolino unico terminale allungato 2-8 cm			20	80	bianco-rosea	10	12	fusti eretti, ramosi		ambienti aridi DRY			C
Trifolium ochroleucum	P	500	2000	20	50	5	6	trifoliate			ellittiche	5	12	15	30	capolino terminale ovale 15-20 mm			15	20	giallo-biancastra rar. arrossata	13	20	fusti ascendenti, legnosi alla base		prati aridi, schiarite			R
Trifolium maritimum (T.squamosum)	A	0	300	10	20	4	5	trifoliate			obcuneate	2	5	11	15	capolini subsessili(pedunc<1 cm), conici, terminali, uno-2 cm			10	20	rosea	5	7	fusti eretti		pascoli aridi subsalsi			R
Trifolium squarrosum (T.dipsaceum, T. panormitanum)	A	0	600	10	40	4	6	trifoliate			oblanceolate	7	11	20	30	capolini di 20 mm su peduncoli di uno-6 cm			20	20	giallastra o rosea	6	6	fusto eretto		pascoli aridi DRY			C
Trifolium subterraneum	A	0	1200	3	15	4	6	trifoliate			obcordate e retuse	8	18	5	15	fiori isolati o in capolini a 2-3(-7)	1	7			biancastra	8	12	fusti prostrati		incolti aridi DRY		silice	C
Dorycnium hirsutum	PL	0	1300	20	40	5	6	3+2			obovate	3	6	8	15	capolini subsferici a 10-20 fiori	10	20			biancastra con carena purpurea o nerastra	13	16			macchie, pascoli aridi			C
Dorycnium rectum	PL	0	900	30	150	4	5	3+2			oblanceolate	10	15	20	30	capoilini emisferici a 15-30 fiori	15	30			biancastra con carena purpurea o nerastra	3	5			prati umidi paludosi WET			R
Dorycnium pentaphyllum	PL	0	1300	10	80	5	7	palmate a 5, sessili								capolini avvolti da brattea ridotta a 3 segm. lineari					bianca	3.5	6			prati			C
Lotus tenuis	P	0	800	20	30	5	8	3+2			lineari lanceolate	2	4	8	12	capolini 'a corona' 2-5 fiori	2	5			gialla venata di rosso			vessillo 9x7 mm		prati umidi gen.salmastri WET			R
Lotus corniculatus	P	0	2700	10	40	4	9	3+2			variabili	4		5	15	capolini 'a corona' 2-7 fiori	2	7			gialla , spesso venata di rosso	10	16			ambienti antropici, prati falciati e concimati, pascoli aridi, incolti erbosi			CC
Lotus alpinus	P	1000	2700	5	10	7	8	3+2			variabili	4		5	15	capolini 'a corona' 1-5 fiori	1	5			gialla, vessillo spesso striato di bruno	12	18			pascoli alpini, seslerieti, nardeti			C		M.Bultei a 1000m (sulle alpi e' sempre sopra i 1800)
Lotus uliginosus	P	0	800	30	80	5	7	3+2			variabili	4		5	15	capolini 'a corona' 5-15 fiori	5	15			gialla , spesso venata di rosso	10	16	fusto tubuloso		prati umidi e torbosi WET			R
Lotus parviflorus	A	0	500	10	30	4	6	3+2			obovate o oblanceolate	3	5	7	10	capolini 'a corona' 1-6 fiori	1	6			gialla, verdastra nel secco	6	9	villoso		sabbie, incolti aridi DRY			R
Lotus subbiflorus	A	0	600	10	100	4	6	3+2			obcuneate	3	5	5	8	capolini 'a corona' 1-3 fiori	1	3			gialla, verdastra nel secco	8	9	villoso		sabbie, incolti aridi DRY			R
Lotus angustissimus	A	0	1100	10	50	4	6	3+2			obcuneate	3	5	5	8	capolini 'a corona' 1-3 fiori	1	3			gialla, anche nel secco	8	9	villoso		prati umidi, greti WET			C
Lotus edulis	A	0	900	10	40	2	5	3+2			obovate	3	5	8	12	capolini 'a corona' 1-2 fiori	1	2			gialla, bruna all'apice	12	13		legume ricurvo a falce	incolti aridi, spiagge, vigne			C
Lotus conimbricensis	A	0	1300	10	30	4	6	3+2			obovato rombiche	2	5	4	10	isolati peduncolati, (raramente a 2)	1	2			bianco rosea, all'apice della carena spesso piu' scura	5	8		legume incurvato, lungo e sottile, 1-2 x 20-60 mm	luoghi umidi WET		silice	R
Lotus cytisoides	PL	0	0	5	20	4	6	3+2			ovali	3		4		capolini 'a corona' 2-5 fiori	2	5			gialla	8	14			rupi marittime, scogliere, ghiaie, raram. anche sabbie SEA	litoranea		C
Lotus ornithopodioides	A	0	900	10	50	4	5	miste, trifoliate o 3+2			obovate o rombiche	4	10	8	20	capolini 'a corona' 2-5 fiori	2	5			gialla	7	9		legumi a gruppo come piede di uccello	incolti, pascoli		calcare	C
Tetragonolobus maritimus	P	0	1000	10	40	5	7	3+2			laterali lanceolato falciformi, centrale obovato cuneata	10	12	20	25	isolati su peduncoli ascellari	1	1			gialla	25	30		legume con ali larghe 1 mm	prati umidi torbosi WET			R
Tetragonolobus purpureus	A	0	1200	30	50	4	5	3+2			da obovate a obcuneate	8	15	14	18	a 1-2 fiori su peduncoli ascellari (capolino a 2)	1	2			purpurea	16	20		legume con ali larghe 2-4 mm	incolti aridi, pascoli, oliveti, siepi			C
Hymenocarpus circinnatus	A	0	600	5	25	3	4	miste, fg. inf. semplici intere, le sup. con 2-6 segmenti (2pennate o >5foliate )								capolini a 2-5 fiori	2	5			gialla	6	6		legume discoidale dentellato	pascoli, vigne, oliveti			R
Anthyllis hermanniae	PL	0	1600	10	50	5	7	miste, semplici intere o trifoliate								fascetti subsessili ascellari a (1)2-5	1	5			gialla	6	8		legume ovoide con stilo persistente e 1 seme	garighe, pendii aridi DRY			R
Anthyllis barba-jovis	PL	0	300	30	150	4	5	>5foliate	9	19	da oblanceolate a quasi lineari	3.5	5	11	16	capolini terminali avvolti da brattee					gialla	8	9			rupi marittime aridissime DRY			R
Anthyllis gerardi (Dorycnosis gerardi)	P	0	300	20	60	5	6	>5foliate	7	13	da oblanceolate a lineari spatolate					capolini di 1 cm			10	10	rosea	4	5		legume ovoide	incolti aridi, garighe DRY		gen. silice	R
Anthyllis vulneraria subsp. praepropera	P	0	1000	8	40	4	6	>5foliate, le inf a segm. apicale >> dei laterali	7-13 segm. le superiori			5	20	15	40	capolini grossi, ricchi					purpurea	15	18	e' specie polimorfa		garighe, macchie,incolti erbosi			C
Anthyllis tetraphylla	A	0	1000	7	35	3	5	miste, 5-pennate, rar.1-3 (1pennate o 2pennate o >5foliate)					17		27	fascetti ascellari 4-8 fiori	4	8			gialla, talora screziata in rosso	15	15			garighe, incolti			R
Ornithopus compressus	A	0	1600	3	30	4	6	>5foliate, le superiori sessili	19	35	ellittiche	2	3	4	6	infior simile a capolino a 2-6 fiori, all'ascella di una fg. bratteale	2	6			gialla, nel secco arancione-brunastra	5	6		legume falciforme di 2-3 x 25-35 mm a becco uncinato di 8-12 mm	incolti, zolle erbose nelle macchie		gen.silice	C
Ornithopus perpusillus	A	0	600	3	30	5	6	>5foliate, le superiori sessili	15	25	ellittiche	2	3	4	6	infior simile a capolino a 2-6, all'ascella di una fg. bratteale	2	6			bianca venata di roseo	5	6		legume diritto di 1-2 x 13-18 mm a becco di 2-3 mm	incolti aridi DRY			R
Ornithopus pinnatus	A	0	600	10	40	4	6	>5foliate, tutte picciolate	15	25	ellittiche	2	3	4	6	infior simile a capolino a 2-6, senza fg. bratteale	2	6			bianca venata di roseo	6	8		legume ricurvo di 1-1,5 x 20-30 mm a becco di 2-5 mm	incolti aridi DRY			R
Coronilla valentina	PL	0	1500	30	70	1	5	>5foliate	5	15	obovate, all'apice troncate e mucronate	5	7	9	15	capolini 'a corona' con ombrelle a 4-12 fiori	4	12			gialla	8	12		legume ad articoli	rupi calcaree, garighe			R
Coronilla scorpioides	A	0	800	5	20	4	5	trifoliate a due orecchie tonde basali (pseudo 3+2)				5	16	5	27	infior simile a capolino a 2-3 fiori in fascetti peduncolati ascellari	2	3			gialla	6	6		legume ad articoli	incolti aridi, pascoli, anche ruderale-infestante			C
Hippocrepis glauca	P	0	1500	5	20	5	7	>5foliate	7	11	spesso lineari					capolini a 5-12 fiori su peduncoli lunghi 1,5-4 volte la fg. ascellante	5	12			gialla	8	12	glauca, simile a H.comosa ma piu' galuca e a fogliolinespesso lineari	legume con articoli a C e papille biancastre	prati aridi DRY			R		Monti di Oliena
Hippocrepis comosa	P	0	2900	5	20	5	8	>5foliate	7	11	da lineari ellittiche a obovate	2	4	5	10	capolini a 5-12 fiori su peduncoli lunghi 3-6 volte la fg. ascellante	5	12			gialla	8	12	glauca	legume con articoli a C e con papille rossastre	pascoli e prati aridi DRY		calcare	C
Hippocrepis ciliata	A	0	600	5	15	3	5	>5foliate	7	13	da lineari a lineari spatolate, spesso bidentate all'apice	1	1.5	5	6	capolini a 2-5 fiori su peduncoli gen. < fg. ascellante	2	5			gialla	4	4	glauca	legume papilloso ciliato 4 x 20-30 mm con "fori"	prati aridi, garighe DRY		calcare	C
Hippocrepis multisiliquosa	A	0	600	5	50	3	5	>5foliate	7	13						capolini a 2-5 fiori su peduncoli gen. = fg. ascellante	2	5			gialla	5	7		legume glabro o con papille sparse 4 x 20-30 mm con "fori"	incolti, macchie			C
Hippocrepis unisiliquosa	A	0	1200	5	35	3	5	>5foliate	7	13						fiori isolati, rar.appaiati in fascetti o brevi peduncoli	1	1			gialla	4	4		legume glabro o con papille sparse 4 x 20-30 mm con "fori"	incolti, macchie			C
Scorpiurus muricatus	A	0	1200	5	40	4	5	semplici intere, a margine intero			spatolate	10	30	40	120	fi. in infior simile a capolino, a 2-5 fiori	2	5			gialla venata di bruno	6	10		legume contorto con tubercoli conici o spine uncinate o bifide	garighe, pratelli nelle macchie, incolti aridi			C
Scorpiurus vermiculatus	A	0	600	5	60	4	4	semplici intere, a margine intero			spatolate	10	30	40	120	fiori isolati, peduncolati, rar.2 a racemo	1	2			gialla venata di bruno	12	12		legume contorto con tubercoli fungiformi	incolti aridi, seminati, macchie			R
Hedysarum coronarium	P	0	1200	30	100	4	5	>5foliate	5	9	ellittiche, margini subrotondi, lanose di sotto	6	15	10	20	racemi ovoidi a 8-50 fiori	8	50			rosso ocracea o violetta	15	20		legume a 2-3 articoli discoidali, spinuloso, non pubescente	suoli argillosi, anche subsalsi			C
Hedysarum spinosissimum	A	0	600	10	30	4	5	>5foliate	9	13	da ellittiche a oblanceolate troncate o bilobe all'apice	2	5	5	10	racemi brevi capituliformi a 3-10 fiori su peduncoli brevi, superati dalle brattee	3	10			bianca o rosa pallido	8	11	fusti prostrati con fitta pelosita' appressata	legume a 2-4 articoli discoidali pubescenti e con spinule uncinate	incolti, pascoli			R
Hedysarum glomeratum	A	0	1000	10	30	3	5	>5foliate	17	21	da ellittiche a ovali, lamina piu' chiara di sotto	2	3	4	6	racemi capituliformi a 5-10 fiori, diam. (3cm) su peduncoli di 4-6 cm	5	10			rosso vinosa o purpurea, rar.bianchiccia	12	17	fusti prostrato-diffusi sparsamente pubescenti, gen. arrossati	legume a 2-4 articoli discoidali cigliato e con spinule uncinate	incolti, pascoli			R
in blu: in banca immagini abbiamo solo il disegno
